# Supplementary material for: A novel lncRNA-miRNA-mRNA triple network identifies lncRNA TWF1 as an important regulator of miRNA and gene expression in coronary artery disease
Source: Nutr Metab (Lond). 2019 Jun 6;16:39. doi: 10.1186/s12986-019-0366-3 (PMC6555741; doi:10.1186/s12986-019-0366-3)
Supplement: Supplementary file 1 — Table S1. PCR primers for quantitative real-time PCR. Table S2. Differentially expressed mRNAs (DEGs). Table S3. Differentially expressed miRNAs (DEMis). Table S4. Differentially expressed lncRNAs (DELs). (XLSX 113 kb) [file 12986_2019_366_MOESM1_ESM.xlsx]

## Sheet: Supplementary Table S1
Name	Forward primer	Reverse primer
TWF1	TCAGTACGCTGTCGAGAACC	GTGGCCACCTCCAAATTCCT
has-miR-126-5p	GCTGGCGACGGGACATTAT	CGGCGCATTATTACTCACGG
has-miR-369-3p	AACTTCCCTCTAGCTGGCAC	CTGAGAAAAGATCAACCATG
has-miR-142-3p	CTGTCACGTCAGTGGGTATT	CACAGTACACTCATCCATAA

## Sheet: Supplementary Table S2
adj.P.Val	P.Value	t	B	logFC	Gene.symbol	Gene.ID
0.0268593	0.000488512	-4.5031	-0.156676	-6.09527	DEFA1B	728358
2.04172e-06	5.15344e-09	-7.4677	10.5977	-5.73022	LALBA	3906
5.43155e-18	3.04658e-22	-20.3031	38.2074	-5.62317	NPIPB5	100132247
0.0124305	0.000371391	-3.90036	-0.10752	-5.1408	TBX19	9095
0.000395896	3.54556e-06	-5.4042	4.32397	-4.93699	SCAMP3	10067
0.0396949	0.000918065	-4.00024	-0.580512	-4.86614	DENND6A	201627
0.000249318	1.9811e-06	-5.58727	4.88233	-4.58289	SRI	6717
0.000292714	2.41899e-06	-5.52451	4.69071	-4.57335	P3H2	55214
0.0387919	0.000890075	-4.49507	-1.11576	-4.48211	DRD3	1814
2.34053e-05	1.0415e-07	-6.51228	7.71173	-4.24756	MARS2	92935
0.000433644	4.00523e-06	-5.3658	4.20708	-4.2181	F10	2159
0.000104127	6.69714e-07	-5.92768	5.92367	-4.17745	LOC102467216	102467216
0.0196972	0.000738287	-3.66565	-0.753391	-4.1244	LOC105378604	105378604
0.000894317	1.0601e-05	-5.05813	3.27469	-3.86802	GPRC5C	55890
0.000162342	1.16555e-06	-5.75383	5.39153	-3.86726	PDE1C	5137
0.000428995	3.95428e-06	-5.36983	4.21936	-3.84346	ATP2B1	490
4.65361e-16	6.96061e-20	-17.3825	33.647	-3.82567	STS	412
0.0138464	0.000439327	-3.84345	-0.265753	-3.77885	PTH	5741
0.000101444	6.46766e-07	-5.93862	5.95716	-3.76649	SSX3	10214
0.000337924	2.89369e-06	-5.46815	4.51882	-3.76522	PER2	8864
0.0443455	0.00112405	-4.67822	-1.03551	-3.75274	TBX2	6909
0.0137852	0.000436008	-3.84602	-0.258614	-3.75039	LOC100996724	100996724
0.00239225	3.84209e-05	-4.6468	2.04455	-3.73924	GJB6	10804
0.00020669	1.56896e-06	-5.66053	5.10619	-3.73411	NRAV	100506668
0.0131103	0.000405675	-3.87048	-0.190712	-3.73367	LOC105377480	105377480
0.000445625	4.14922e-06	-5.35467	4.17322	-3.71897	PPP1R1A	5502
5.70935e-14	1.38771e-17	-14.8605	29.0045	-3.64363	CCDC153	283152
0.00368182	6.76052e-05	-4.46403	1.50633	-3.60564	DIAPH3-AS2	100874196
2.31166e-06	6.00769e-09	-7.41842	10.4506	-3.54598	LDOC1L	84247
0.000379648	3.35746e-06	-5.42136	4.37625	-3.5153	RERE	473
5.4181e-14	1.21561e-17	-14.9201	29.1226	-3.50365	RAB11FIP4	84440
2.15705e-10	1.12924e-13	-11.1681	20.77	-3.39127	TMEM184A	202915
0.00247993	4.00772e-05	-4.6332	2.00431	-3.35504	MAK	4117
0.0290758	0.00131485	-3.46406	-1.29291	-3.29721	MACC1	346389
0.00753477	0.000185657	-4.13248	0.547471	-3.22274	TMPRSS6	164656
0.0188327	0.000695514	-3.68625	-0.697434	-3.19109	ZNF786	136051
0.0234305	0.000951061	-3.57774	-0.990501	-3.15259	LOC105378397	105378397
1.49069e-08	1.50504e-11	-9.4079	16.1656	-3.1323	SPEM1	374768
0.00336607	5.9918e-05	-4.50321	1.6212	-3.12341	GPAT4	137964
0.00211068	3.25259e-05	-4.70037	2.20341	-3.09918	TBC1D19	55296
0.012414	0.000370666	-3.90102	-0.105678	-3.08797	MTUS2-AS1	100874107
4.18595e-07	7.59161e-10	-8.0893	12.4316	-3.03497	GPR68	8111
0.00515692	0.000107603	-4.31235	1.06461	-2.95898	NRCAM	4897
0.0309779	0.00145183	-3.42897	-1.38524	-2.93644	LOC105373518	105373518
0.000480935	4.59489e-06	-5.3225	4.07542	-2.92134	SYCE2	256126
0.00954161	0.000254752	-4.02709	0.248229	-2.89935	EDF1	8721
0.00593643	3.47978e-05	-4.70497	2.26261	-2.85426	HDC	3067
0.0329166	0.00159521	-3.39549	-1.47288	-2.83871	KIF16B	55614
0.0113678	0.000329016	-3.94124	0.00671236	-2.81126	TAMM41	132001
0.00292575	5.01073e-05	-4.56111	1.79146	-2.79947	GRIA4	2893
0.00677476	0.000157446	-4.18706	0.703572	-2.79341	WDR33	55339
0.000143085	1.01391e-06	-5.79757	5.52536	-2.78333	TAS2R10	50839
4.19155e-05	2.0611e-07	-6.29756	7.05587	-2.76766	TEX43	389320
0.00243498	3.91527e-05	-4.64072	2.02656	-2.76613	LDLRAD4	753
0.0335379	0.00163409	-3.38691	-1.49527	-2.74368	RFESD	317671
0.0212356	0.000827825	-3.62602	-0.860635	-2.74247	NR2C1	7181
0.0200985	0.000760201	-3.65554	-0.780806	-2.71447	RPL41	6171
0.0106215	0.000293805	-3.9793	0.113524	-2.66584	USP51	158880
0.0309779	0.00145187	-3.42896	-1.38526	-2.64327	LOC100132686	100132686
0.0443651	0.00250256	-3.23342	-1.89056	-2.64325	ABRA	137735
4.63803e-07	8.58494e-10	-8.04901	12.314	-2.61048	LOC100287467	100287467
0.00605746	0.000133641	-4.24114	0.85897	-2.6056	IL26	55801
2.5267e-08	3.06941e-11	-9.16287	15.4894	-2.54538	TRADD	8717
4.41059e-10	2.55638e-13	-10.8638	20.0063	-2.53362	PGAP1	80055
2.5558e-07	4.2529e-10	-8.27995	12.9853	-2.52953	RDH16	8608
0.00111554	1.42663e-05	-4.96379	2.99062	-2.49731	SPAG9	9043
0.000122493	8.17613e-07	-5.86508	5.73202	-2.49036	ZNF658B	401509
0.00566804	3.16613e-05	-4.77253	2.35696	-2.46743	NACA2	342538
1.99361e-09	1.49096e-12	-10.2217	18.3504	-2.45945	HS3ST1	9957
0.03338	0.000701394	-4.12429	-0.358037	-2.45913	PRAMEF7	441871
2.62571e-06	6.97114e-09	-7.37071	10.308	-2.44627	CELSR2	1952
1.99361e-09	1.46977e-12	-10.2268	18.3639	-2.4385	ATF6B	1388
0.0231088	0.000387454	-4.39899	0.130071	-2.43387	GPD1	2819
0.00244686	3.94353e-05	-4.6384	2.0197	-2.43382	ZNF268	10795
1.11381e-08	1.02041e-11	-9.54262	16.5339	-2.41502	HECTD2-AS1	100188947
3.46907e-10	1.94582e-13	-10.9649	20.2616	-2.40764	NME9	347736
0.0244278	0.00100844	-3.55729	-1.04527	-2.40081	CRHR1	1394
7.25727e-08	1.05837e-10	-8.74323	14.312	-2.39949	BOD1	91272
0.010147	9.15478e-05	-4.47003	1.40342	-2.38277	BEX1	55859
5.04751e-06	1.5194e-08	-7.12172	9.56047	-2.3742	ASCL5	647219
0.0115345	0.000335349	-3.93481	-0.0112703	-2.35948	FXN	2395
0.0410376	0.00220821	-3.2788	-1.77473	-2.3494	ZNF701	55762
0.0126438	0.000381784	-3.89103	-0.133528	-2.34382	ZNF557	79230
0.000548139	2.3603e-07	-6.43072	6.79049	-2.34167	H3F3C	440093
8.05135e-09	7.07513e-12	-9.67032	16.8805	-2.34138	STX16	8675
0.0335147	0.00162984	-3.38784	-1.49285	-2.33869	LOC100506999	100506999
2.7126e-07	4.71668e-10	-8.2458	12.8864	-2.33744	KHSRP	8570
2.342e-09	1.8391e-12	-10.1466	18.1528	-2.3322	DOC2A	8448
2.55775e-08	3.15624e-11	-9.15334	15.4629	-2.33182	NR3C1	2908
0.000105672	6.8558e-07	-5.92033	5.90118	-2.32649	TET1	80312
1.82205e-07	2.92973e-10	-8.40329	13.3412	-2.31335	RAB3D	9545
0.0386087	0.00201183	-3.3124	-1.68839	-2.29957	ATXN2	6311
1.93748e-08	2.13726e-11	-9.287	15.833	-2.29578	ILDR2	387597
0.0111371	0.000316716	-3.95406	0.0426594	-2.28073	ZNF683	257101
0.0183788	0.000259591	-4.15692	0.485653	-2.25423	PGAM4	441531
0.0111715	0.000319155	-3.95148	0.0354208	-2.25048	LINC00561	100861545
0.0187421	0.000686316	-3.69084	-0.684947	-2.24159	TH2LCRR	101927761
0.0299593	0.000590967	-3.83902	-0.255053	-2.23465	RBM39	9584
6.01527e-05	3.31776e-07	-6.14806	6.59845	-2.21654	LBR	3930
0.000672798	7.18272e-06	-5.18143	3.64737	-2.21324	CDH10	1008
0.0265015	0.000479262	-4.30032	-0.0444178	-2.20699	FOXP2	93986
5.3229e-07	1.01512e-09	-7.99418	12.1537	-2.20393	DISP3	57540
2.82634e-06	7.768e-09	-7.33602	10.2042	-2.19825	DRG2	1819
0.00818502	6.15945e-05	-4.53363	1.746	-2.18578	MMP9	4318
1.70887e-06	3.96185e-09	-7.55233	10.8498	-2.14938	PTPN11	5781
1.02591e-06	2.19998e-09	-7.74245	11.4134	-2.1469	LHFP	10186
2.20018e-06	5.65187e-09	-7.43803	10.5092	-2.13972	TSPAN1	10103
2.10831e-09	1.61616e-12	-10.1928	18.2745	-2.1362	OR4E2	26686
3.18463e-06	8.93136e-09	-7.29135	10.0703	-2.1354	BSDC1	55108
0.0223162	0.000366073	-3.93231	0.125278	-2.12856	MEI1	150365
0.0293954	0.00133828	-3.45782	-1.30937	-2.11731	CAPRIN1	4076
0.0009923	1.21961e-05	-5.01363	3.14058	-2.11035	AKT3	10000
0.0479294	0.00281115	-3.19099	-1.99801	-2.09701	KCNJ16	3773
6.98766e-07	1.41099e-09	-7.88675	11.8386	-2.07671	ATP9A	10079
0.000109894	7.1708e-07	-5.90624	5.85803	-2.05492	IGFBP5	3488
2.04935e-05	9.00435e-08	-6.55814	7.85157	-2.04144	LOC100507210	100507210
2.71948e-06	7.28464e-09	-7.3566	10.2658	-2.03968	DAAM1	23002
0.0499941	0.0030061	-3.16641	-2.05989	-2.03669	PCDH1	5097
5.99215e-09	4.92951e-12	-9.79704	17.2222	-2.03546	ATG16L2	89849
0.000112862	7.44371e-07	-5.89452	5.82215	-2.02998	RINT1	60561
7.99813e-06	2.58704e-08	-6.9525	9.04955	-2.02637	SMCP	4184
0.00370434	6.82852e-05	-4.46077	1.49681	-2.02345	FMNL2	114793
1.50685e-05	6.00092e-08	-6.68615	8.24143	-2.02296	LOC441242	441242
1.98991e-05	8.63155e-08	-6.57147	7.89219	-2.00651	RNASEL	6041
0.0456021	0.00260389	3.21896	-1.92726	2.02592	GALNT7	51809
0.000567022	5.72482e-06	5.25312	3.86471	2.03377	CD34	947
0.047234	0.00273769	3.20067	-1.97356	2.03577	SP3	6670
0.0050842	2.50201e-05	5.36618	2.5005	2.03996	TECRL	253017
0.0461846	0.00265355	3.21207	-1.94472	2.04879	DPY19L3	147991
0.00495226	0.00010148	4.33154	1.12023	2.057	CTPS1	1503
0.011594	0.000338815	3.93135	-0.0209672	2.05744	ANKRD10	55608
0.0319853	0.00152158	3.41231	-1.42891	2.0667	PRKACB	5567
0.0417115	0.00226163	3.27015	-1.79687	2.06995	MAOB	4129
0.0324841	0.00156017	3.4034	-1.45222	2.07228	FRAS1	80144
0.0477005	0.00277811	3.19532	-1.98709	2.07338	TAF4B	6875
0.0217974	0.000861952	3.61199	-0.898457	2.0918	IL13RA1	3597
0.0457354	0.00261485	3.21743	-1.93114	2.09209	IFT57	55081
0.0189089	0.000699294	3.68438	-0.702517	2.09606	ZNF354C	30832
0.028779	0.00128761	3.47145	-1.2734	2.09698	ZNF812P	729648
0.0325897	0.00157023	3.40111	-1.45819	2.10035	CRMP1	1400
0.0375129	0.00193158	3.32704	-1.65063	2.10229	CACNA1E	777
0.00173842	2.53848e-05	4.77988	2.43998	2.10664	LOC105378047	105378047
0.0120557	0.000356815	3.91389	-0.0697779	2.10957	BCL2L11	10018
0.04586	0.00262718	3.21572	-1.93549	2.11412	ZMAT4	79698
0.0393446	0.00206856	3.30239	-1.71418	2.12311	PPP3R1	5534
0.028779	0.00128563	3.47199	-1.27196	2.12517	PER4	168741
0.00861238	6.87351e-05	4.48179	1.64025	2.1301	DPYSL4	10570
0.0481614	0.00283467	3.18794	-2.0057	2.13464	PADI2	11240
0.0444024	0.00250882	3.23251	-1.89287	2.13637	SOSTDC1	25928
0.0467084	0.00269849	3.20594	-1.96024	2.14348	SYT1	6857
0.0290254	0.00130855	3.46575	-1.28843	2.15002	ATF7IP2	80063
0.0448819	0.00254766	3.22692	-1.90707	2.15415	DIAPH2	1730
0.0332144	0.00161275	3.3916	-1.48305	2.15867	PLCB4	5332
0.00197873	3.00038e-05	4.72629	2.28042	2.15918	CCDC175	729665
1.34318e-05	5.15307e-08	6.73427	8.38775	2.16093	CTDNEP1	23399
0.0306971	0.00143083	3.43414	-1.37167	2.16945	SOS2	6655
0.0382059	0.00198083	3.31799	-1.67399	2.176	LOC100507351	100507351
0.0212421	0.000829946	3.62513	-0.863031	2.1791	RBBP6	5930
0.00522752	0.00010987	4.30551	1.04481	2.18071	TMEM102	284114
0.0292194	0.00132699	3.46081	-1.30148	2.18121	MEG3	55384
0.0180935	0.000647848	3.7107	-0.630829	2.18267	IMPAD1	54928
0.032952	0.00159916	3.39461	-1.47518	2.18375	FAM53B	9679
0.0242792	0.0009955	3.5618	-1.0332	2.18435	VSTM1	284415
0.0401902	0.00214157	3.28987	-1.74634	2.18927	ADGRL3	23284
0.025547	0.00107805	3.53393	-1.10764	2.19431	FER	2241
0.0492395	0.00293458	3.17525	-2.03768	2.19644	STAM-AS1	102723166
0.0473263	0.00274446	3.19977	-1.97584	2.19698	CFL2	1073
0.0359059	0.00179983	3.35239	-1.58505	2.19866	WDR25	79446
0.0467295	0.00270146	3.20554	-1.96125	2.20281	APOL6	80830
0.0437402	0.00244278	3.24221	-1.86819	2.20406	KRT25	147183
0.030417	0.00140846	3.43972	-1.35699	2.20838	PDE6B	5158
0.0423671	0.00232094	3.26078	-1.82084	2.21111	ZNF546	339327
0.0400683	0.00213024	3.29179	-1.74142	2.21389	ZNF764	92595
0.0284225	0.00125997	3.47911	-1.25317	2.21723	ZNF302	55900
0.0357752	0.00179194	3.35396	-1.58096	2.21814	RTEL1	51750
0.0256008	0.00108319	3.53226	-1.11208	2.21942	PCBD2	84105
0.0454359	0.00258845	3.22113	-1.92176	2.22188	PKIA-AS1	101927003
0.0325299	0.00156432	3.40245	-1.45469	2.22508	CEPT1	10390
0.049486	0.0029536	3.17288	-2.04364	2.23106	TGFBR1	7046
0.0491986	0.00292791	3.17608	-2.03558	2.2334	NIPSNAP3B	55335
0.0113417	0.000327469	3.94282	0.0111593	2.23546	ZFX	7543
0.0466823	0.00269612	3.20626	-1.95942	2.2383	SLC5A8	160728
0.0256008	0.00108234	3.53253	-1.11135	2.24297	KCNG3	170850
0.0312397	0.00146897	3.42481	-1.39616	2.24598	RDH5	5959
0.0431475	0.00238859	3.25036	-1.84743	2.24729	PNPLA6	10908
0.0429525	0.0023721	3.25287	-1.84102	2.24916	LOC100131043	100131043
0.0088671	0.000231671	4.05881	0.337993	2.2537	RBM34	23029
0.0377087	0.00194529	3.3245	-1.6572	2.25938	ZNF445	353274
0.000837268	9.70564e-06	5.08611	3.35915	2.26541	RPS17	6218
0.0373052	0.00191461	3.33021	-1.64244	2.26841	MAGI2-AS3	100505881
0.0494454	0.00294999	3.17332	-2.04251	2.26938	ZNF69	7620
0.0403501	0.00215236	3.28806	-1.75099	2.27146	GPR12	2835
0.0324245	0.00155257	3.40514	-1.44767	2.27146	CDRT1	374286
0.0299446	0.00137504	3.44823	-1.33462	2.27529	KLHL6	89857
0.0205403	0.000784205	3.64478	-0.809935	2.27981	PRUNE2	158471
0.0181823	0.000653388	3.70777	-0.638819	2.28322	CRY1	1407
0.0281646	0.00124696	3.48277	-1.24349	2.28476	RRAGD	58528
0.043634	0.00243195	3.24382	-1.86408	2.28486	PNMA6A	84968
0.0146748	0.000479328	3.81381	-0.347757	2.2904	PACRG-AS1	285796
0.0233151	0.000943327	3.58059	-0.982865	2.2939	SEPP1	6414
0.0192899	0.000716857	3.67582	-0.725777	2.29651	COG4	25839
0.0314232	0.00148524	3.4209	-1.40641	2.29823	NMD3	51068
0.0160614	0.000542936	3.77129	-0.464919	2.29935	EML4	27436
0.0397872	0.00210894	3.29541	-1.73211	2.29962	ACAP3	116983
0.0163991	0.000560877	3.76016	-0.495469	2.30164	LINC00535	642924
0.0259495	0.00110804	3.5243	-1.13326	2.3081	TRIM54	57159
0.0263595	0.00113156	3.51693	-1.15287	2.31086	GPALPP1	55425
0.0286564	0.00127624	3.47458	-1.26513	2.31828	SLC39A11	201266
0.0163059	0.000555166	3.76367	-0.485853	2.32139	UBASH3A	53347
0.0156694	0.000524412	3.78315	-0.43229	2.3241	FAM196A	642938
0.0262265	0.0011234	3.51947	-1.14611	2.32715	PLD2	5338
0.00138822	1.89733e-05	4.87294	2.71805	2.32784	DPH5	51611
0.0326709	0.00157842	3.39926	-1.46303	2.32849	SLC38A6	145389
0.0183397	0.000660759	3.70391	-0.649346	2.32988	ZSWIM8	23053
0.0473527	0.00274796	3.1993	-1.97702	2.33039	TUBGCP5	114791
0.040961	0.00220026	3.28011	-1.77139	2.34697	SUN1	23353
0.0309779	0.00145186	3.42897	-1.38526	2.34787	MGA	23269
0.0448819	0.00254705	3.227	-1.90685	2.34825	KDM4C	23081
0.0116821	0.000343667	3.92655	-0.0343764	2.35419	ARNT	405
0.0371603	0.00190092	3.33279	-1.63578	2.35556	CXorf51B	100133053
0.0229379	0.000920865	3.58899	-0.960323	2.35792	ALDH3A2	224
0.00719055	0.000173294	4.15533	0.612722	2.35907	C3orf38	285237
0.0397382	0.00210411	3.29624	-1.72998	2.36033	TRNAU1AP	54952
0.0454616	0.00259076	3.2208	-1.92258	2.36272	LOC389765	389765
0.0371159	0.00189518	3.33388	-1.63297	2.3639	LOC101927979	101927979
0.0291303	0.00132022	3.46262	-1.29671	2.36873	LOC102723409	102723409
0.0475066	0.00276148	3.19751	-1.98155	2.36994	EXOC5	10640
0.0353479	0.00176062	3.36027	-1.56459	2.37058	TERT	7015
0.0143153	0.00046262	3.82589	-0.314375	2.37297	ZNF676	163223
0.0240774	0.000985493	3.56533	-1.02375	2.37459	CALML3	810
0.0227635	0.000908687	3.59362	-0.947869	2.37664	OR5D13	390142
0.0306971	0.00143074	3.43416	-1.37161	2.38008	HIST1H2BH	8345
0.0105506	0.000289978	3.9837	0.125905	2.38361	CARS2	79587
0.0108331	0.000303614	3.96827	0.082528	2.38392	DDX25	29118
0.00255765	4.16857e-05	4.62052	1.9668	2.40037	SAMD15	161394
0.0418539	0.0022764	3.2678	-1.8029	2.40788	RYK	6259
0.0397944	0.00211007	3.29522	-1.7326	2.41239	SPATA42	642864
0.0246079	0.00101772	3.55409	-1.05383	2.41392	FGF5	2250
0.0324245	0.00155183	3.40531	-1.44723	2.41649	OR4C1P	26242
0.0341609	0.00167914	3.37721	-1.52056	2.41979	LOC157503	157503
0.0214742	0.000844352	3.61916	-0.879144	2.42274	CNNM3	26505
0.031826	0.00150852	3.41537	-1.42089	2.42512	PTPDC1	138639
0.0319853	0.00152138	3.41236	-1.42879	2.42524	LOC101928335	101928335
0.0480959	0.00282991	3.18855	-2.00416	2.43046	KHDRBS1	10657
0.0356191	0.000777249	3.95425	-0.432921	2.43611	BCL2L14	79370
0.0251359	0.00104942	3.54335	-1.08249	2.43697	DNAH12	201625
0.0078661	0.000196487	4.11365	0.493807	2.44655	PGR	5241
0.0106991	0.000297858	3.9747	0.100593	2.45502	DCBLD2	131566
0.0187739	0.000688688	3.68965	-0.688183	2.4574	LOC100132735	100132735
0.0272339	0.00119048	3.49909	-1.20024	2.45814	ATRN	8455
0.0236586	0.000962978	3.5734	-1.00215	2.46051	GHITM	27069
0.0340054	0.00166705	3.37979	-1.51384	2.46802	LOC101927934	101927934
6.01223e-06	1.85476e-08	7.05823	9.36903	2.46898	KATNAL1	84056
0.0379385	0.00196343	3.32117	-1.66581	2.47022	SPTSSB	165679
0.0256959	0.0010901	3.53003	-1.11802	2.47045	RAD9A	5883
0.0243209	0.000999027	3.56057	-1.0365	2.47577	CGN	57530
0.00728396	0.000177332	4.14769	0.590907	2.48116	ACOT4	122970
0.0153425	0.000509456	3.79303	-0.405087	2.48272	GBA	2629
0.0233122	0.000941903	3.58112	-0.981452	2.48386	MDM4	4194
0.0159404	0.000537356	3.77482	-0.45521	2.48485	LINC01553	283025
0.0380857	0.000866844	4.13736	-0.544281	2.48801	CCDC148	130940
0.0477461	0.00279204	3.19349	-1.99171	2.48811	SCRT2	85508
0.0147445	0.000482707	3.81142	-0.354364	2.49155	PAWR	5074
0.024445	0.00100961	3.55688	-1.04635	2.49535	BNC2	54796
0.0171206	0.000597628	3.73842	-0.555084	2.49551	RANBP9	10048
0.0263672	0.00113267	3.51659	-1.15379	2.50029	LOC105369860	105369860
0.0392568	0.00206015	3.30386	-1.71041	2.50187	LINC00961	158376
0.0303919	0.00140467	3.44068	-1.35448	2.52387	KCNMB2	10242
0.0231149	0.000932203	3.58472	-0.97177	2.52573	LOC101929164	101929164
0.0373878	0.00192024	3.32916	-1.64517	2.52893	STXBP4	252983
0.021248	0.000831467	3.62449	-0.864746	2.53821	ZNF334	55713
0.0205987	0.000787208	3.64346	-0.813516	2.54238	FOXQ1	94234
0.0158411	0.000531937	3.77828	-0.445683	2.55082	FAM81A	145773
0.0103555	0.00028239	3.99259	0.15094	2.55234	ZFP41	286128
0.0148075	0.0004856	3.80938	-0.359986	2.5568	DEFB123	245936
0.0300622	0.00138325	3.44612	-1.34017	2.57724	GABPB1	2553
0.00126197	1.66744e-05	4.91412	2.84149	2.58094	MIGA1	374986
0.0305501	0.00141826	3.43727	-1.36345	2.58181	LOC401098	401098
0.0152249	0.000504696	3.79623	-0.396261	2.584	PPP3CB	5532
0.0125182	0.000375651	3.89651	-0.118269	2.59146	BDP1	55814
0.043395	0.00240727	3.24753	-1.85464	2.59744	UQCC2	84300
0.018831	0.000695007	3.6865	-0.696749	2.60577	LOC100996478	100996478
0.0157258	0.000526595	3.78173	-0.436196	2.60617	HYALP1	26062
0.0026613	4.43381e-05	4.60062	1.90801	2.61243	DUSP1	1843
0.0395244	0.00208472	3.29958	-1.7214	2.62136	NWD1	284434
0.0476181	0.00277063	3.1963	-1.98461	2.62859	ADAMTSL2	9719
0.0392027	0.00205231	3.30523	-1.70687	2.63145	CPB2	1361
0.0180325	0.000644968	3.71223	-0.626648	2.6315	NAPEPLD	222236
0.0180057	0.000643	3.71328	-0.623781	2.63682	HS2ST1	9653
0.0498228	0.00298939	3.16846	-2.05475	2.63813	KCTD7	154881
0.0129181	0.000395564	3.87903	-0.166939	2.63929	TMED2	10959
0.019139	0.00071031	3.67899	-0.717174	2.6411	LOC654342	654342
0.0295457	0.00135065	3.45456	-1.31794	2.64374	INMT	11185
0.0209874	0.000811215	3.63305	-0.841654	2.65273	LRRC28	123355
0.0227633	0.000908235	3.5938	-0.947403	2.65596	ZNF561	93134
0.0366217	0.00186104	3.3404	-1.6161	2.65627	PPP1R9B	84687
0.0140357	0.00044717	3.83744	-0.282409	2.65632	ROS1	6098
0.0406086	0.0021707	3.28499	-1.75886	2.66167	SEC22B	9554
0.0113722	0.000329354	3.94089	0.00574543	2.67409	MNX1-AS1	645249
0.026469	0.00113898	3.51464	-1.15897	2.67496	DUSP3	1845
0.0177993	0.000630639	3.71996	-0.605561	2.67652	ZNF624	57547
0.014247	0.000457631	3.82957	-0.304171	2.67978	AQP8	343
0.00714043	0.000171151	4.15945	0.624504	2.6845	NFAT5	10725
0.00799413	0.000200526	4.10689	0.47455	2.68547	NTSR1	4923
0.0188029	0.000693191	3.6874	-0.694295	2.6866	CISD1	55847
0.0219203	0.000868453	3.60938	-0.90549	2.68908	SOX14	8403
0.00717632	0.000172414	4.15701	0.617543	2.69117	PLCL1	5334
0.0115591	0.000337378	3.93278	-0.0169598	2.69139	ZNF79	7633
0.0143055	0.000460757	3.82726	-0.310577	2.69319	ELSPBP1	64100
0.00340888	6.09946e-05	4.49743	1.60425	2.69587	CSF1	1435
0.0383485	0.00199182	3.316	-1.67912	2.69888	LINC01209	101928684
0.00376007	6.96687e-05	4.45425	1.47773	2.69984	SPICE1	152185
0.00887882	0.000232242	4.05799	0.335666	2.7048	WNT2B	7482
0.0194922	0.000728884	3.67008	-0.741376	2.7048	FAM86B3P	286042
0.00359156	6.5002e-05	4.47678	1.54369	2.70691	DPP9	91039
0.0113417	0.000327836	3.94245	0.0101024	2.71627	DHX35	60625
0.0108009	0.000301483	3.97063	0.0891748	2.71874	DPY19L4	286148
0.0270704	0.0011803	3.50211	-1.19223	2.7191	SEMA5A	9037
0.0135004	0.000423461	3.85593	-0.231123	2.7287	KIF26B	55083
0.010294	0.000279653	3.99586	0.160136	2.73076	IQCK	124152
0.00436422	8.60848e-05	4.38533	1.27655	2.73799	KIF22	3835
0.00408975	7.81476e-05	4.41687	1.3685	2.74193	SYT3	84258
0.0287878	0.00128855	3.47119	-1.27408	2.76297	HERC4	26091
0.00651476	0.000149699	4.20373	0.751393	2.76829	COBLL1	22837
0.0130959	0.000404741	3.87126	-0.188542	2.7745	CEACAM21	90273
0.0269101	0.00116878	3.50556	-1.18308	2.78323	MAS1L	116511
0.00720079	0.000173911	4.15415	0.609358	2.78336	C9orf69	90120
0.0163968	0.000560405	3.76045	-0.494677	2.78613	ABL1	25
0.0260311	0.00111211	3.52302	-1.13668	2.78903	PHLDA1	22822
0.0314124	0.00148215	3.42164	-1.40448	2.80297	LINC00886	730091
0.0436023	0.00242693	3.24457	-1.86217	2.80706	TCF7L2	6934
0.0134027	0.000417799	3.8605	-0.218448	2.8168	TEPP	374739
0.0447837	0.0025379	3.22831	-1.90352	2.82438	CASZ1	54897
3.18151e-06	8.86313e-09	7.2938	10.0777	2.82687	APC2	10297
0.00548887	0.00011771	4.28289	0.979391	2.82944	MEOX1	4222
0.00480809	9.74474e-05	4.34481	1.15875	2.83196	TNPO3	23534
0.00504831	0.000104298	4.32257	1.09423	2.83769	FAM227A	646851
0.00589766	0.000129344	4.2519	0.889971	2.83915	FGFR3	2261
1.01896e-11	3.42923e-15	12.5229	24.0084	2.84283	LOC101928651	101928651
9.99184e-05	6.32488e-07	5.94562	5.9786	2.85127	CCIN	881
0.0210728	0.000816818	3.63066	-0.8481	2.86806	USP17L2	377630
0.0343424	0.00169256	3.37436	-1.52795	2.87171	CMYA5	202333
0.00503762	0.000103795	4.32416	1.09882	2.88172	URGCP	55665
0.0125182	0.000375651	3.89651	-0.118269	2.88915	PCSK5	5125
0.0177963	0.000629866	3.72038	-0.60441	2.89741	GMDS-AS1	100508120
0.00927365	0.00024528	4.03975	0.284037	2.90048	ZBTB41	360023
0.0185904	0.000676176	3.69597	-0.670984	2.90859	PI4K2A	55361
0.0104053	0.00028501	3.9895	0.142218	2.91149	ELFN2	114794
0.00688307	0.000161765	4.17811	0.677933	2.91356	CCDC173	129881
0.037189	0.00190468	3.33208	-1.63762	2.91919	TARSL2	123283
0.0254301	0.00107122	3.53615	-1.1017	2.92403	INTS7	25896
0.0145044	0.000472137	3.81896	-0.333535	2.92657	LOC253805	253805
0.0158835	0.000534549	3.77661	-0.450287	2.93298	MBL2	4153
0.00785835	0.000196	4.11448	0.496158	2.93691	CNDP2	55748
0.0311752	0.00146535	3.42568	-1.39387	2.94295	FAM134C	162427
0.0227635	0.000909359	3.59337	-0.948561	2.94459	MED18	54797
0.0180935	0.000648166	3.71053	-0.631289	2.95171	ADSS	159
0.00877021	0.000228026	4.0641	0.352991	2.95612	PITPNA	5306
0.0243152	0.000998341	3.56081	-1.03586	2.95745	ZCCHC5	203430
0.0136107	0.000427523	3.8527	-0.240111	2.95915	SERP1	27230
0.0141826	0.00045397	3.83231	-0.296614	2.96388	NDUFAF6	137682
0.0142022	0.000455395	3.83124	-0.299562	2.96986	JAG2	3714
0.0048771	9.94842e-05	4.33804	1.1391	2.96989	TRIM24	8805
0.0110063	0.000311145	3.96003	0.0594036	2.97212	KCNH8	131096
0.00394475	7.40493e-05	4.43442	1.41973	2.97496	POC1A	25886
0.00172263	2.50899e-05	4.78362	2.45114	2.97564	POPDC2	64091
0.0149388	0.000491581	3.80521	-0.371499	2.9845	COX6B2	125965
0.0168274	0.000583619	3.74655	-0.532806	2.98783	TMCO4	255104
0.00997082	0.000268449	4.00956	0.198755	2.98801	IDNK	414328
0.00525423	0.000110714	4.303	1.03755	2.99523	MTOR	2475
0.0105506	0.000289892	3.9838	0.126184	2.9976	DMKN	93099
0.00863611	0.000221634	4.07358	0.379874	3.00087	SLC39A1	27173
0.00555309	0.000119607	4.27764	0.964223	3.00921	DNAH14	127602
0.0146721	0.000478965	3.81407	-0.347043	3.01222	AP4B1	10717
0.0233151	0.000943288	3.5806	-0.982827	3.01225	SLC27A6	28965
0.000676445	7.24695e-06	5.17861	3.63885	3.0141	EIF5B	9669
0.0118884	0.000350529	3.91989	-0.0530201	3.01544	HMBOX1	79618
0.0407509	0.00218212	3.2831	-1.76372	3.01809	HDAC2	3066
0.0218951	0.000866515	3.61015	-0.903399	3.02601	MYO1D	4642
0.00409257	7.85075e-05	4.41538	1.36413	3.03128	CCDC171	203238
0.00153153	2.17911e-05	4.82871	2.58576	3.03282	OTUD6B-AS1	100506365
0.0275972	0.00121204	3.49277	-1.21699	3.03324	KLRG2	346689
0.0107542	0.000299594	3.97274	0.0951061	3.035	TMEM130	222865
0.0115564	0.000336635	3.93352	-0.0148793	3.04196	RBM4B	83759
0.00146027	2.03788e-05	4.85012	2.64977	3.05831	PARPBP	55010
0.00496664	0.000102054	4.3297	1.11488	3.05893	A4GALT	53947
0.00643239	0.000146243	4.21144	0.773534	3.05925	AUH	549
0.0116821	0.000343185	3.92703	-0.0330551	3.0594	FOXL1	2300
0.0237547	0.000968664	3.57134	-1.00765	3.0639	PGK2	5232
6.64784e-07	1.30508e-09	7.91218	11.9133	3.06713	CETP	1071
0.00818561	0.000207529	4.09548	0.442073	3.07101	GABRB1	2560
0.0493778	0.00294411	3.17406	-2.04067	3.08824	ZNF12	7559
0.00677476	0.000157382	4.18719	0.703959	3.09092	TEP1	7011
0.0379649	0.0019655	3.32079	-1.66679	3.0947	MRPL12	6182
0.0212275	0.000826715	3.62648	-0.859379	3.10172	VPS37A	137492
0.0126201	0.000380361	3.8923	-0.13001	3.10508	PNMA2	10687
0.0477461	0.00279237	3.19344	-1.99182	3.11115	ZNF138	7697
0.00865715	0.000222397	4.07243	0.376623	3.11133	LOC100132207	100132207
0.00515692	0.000107571	4.31244	1.06489	3.11803	ZBED4	9889
0.0209957	0.000813369	3.63213	-0.844138	3.12423	LOC554174	554174
0.00188203	2.81856e-05	4.74634	2.34008	3.12952	PITPNB	23760
0.00309689	5.41385e-05	4.53607	1.71777	3.14554	SLC15A2	6565
0.00261347	4.32223e-05	4.60885	1.9323	3.14557	NOC3L	64318
0.0016045	2.29793e-05	4.81174	2.53505	3.16415	DDAH1	23576
0.00408347	7.79512e-05	4.41769	1.37089	3.16573	WFS1	7466
0.0110063	0.000310779	3.96042	0.0605131	3.17484	LOC339352	339352
0.00390933	7.29458e-05	4.4393	1.43401	3.17813	ZNF596	169270
0.00936186	0.000248903	4.03485	0.270179	3.18152	ZNF630	57232
0.00799413	0.000200582	4.1068	0.474289	3.183	ATP1B2	482
0.0124743	0.000373169	3.89875	-0.11202	3.18735	LINGO1-AS2	101929478
0.00037097	3.26684e-06	5.42998	4.40248	3.19533	LOC101926941	101926941
0.00456554	9.1251e-05	4.3663	1.22116	3.196	GPC6-AS1	100873972
0.0231072	0.000931459	3.585	-0.971023	3.19642	HIC1	3090
0.00289298	9.37573e-06	6.07935	3.13338	3.20034	LOXL1	4016
8.02237e-07	1.63492e-09	7.83882	11.6976	3.20468	TRMT2B	79979
0.0078633	0.00019627	4.11402	0.494853	3.20731	NUCB1	4924
0.0108055	0.00030183	3.97025	0.0880886	3.20868	C22orf23	84645
0.028883	0.00129659	3.469	-1.27987	3.21028	TIMELESS	8914
0.00833701	0.000211991	4.0884	0.421949	3.21213	C1orf109	54955
0.00153839	2.19174e-05	4.82687	2.58024	3.21219	C14orf99	317730
0.0173264	0.000608699	3.73212	-0.572319	3.21547	RGL3	57139
0.0250167	0.00104164	3.54596	-1.07554	3.2205	OTUD7A	161725
0.00264644	4.39888e-05	4.60317	1.91555	3.22054	C11orf52	91894
0.00273346	4.61496e-05	4.58769	1.86985	3.22673	PTPRU	10076
0.00266177	4.44416e-05	4.59987	1.90578	3.22806	PSMD2	5708
0.00610473	0.000136345	4.23455	0.839978	3.22821	DCLK1	9201
0.0368544	0.00187493	3.33773	-1.62301	3.23224	RNF133	168433
0.0034219	6.13556e-05	4.49552	1.59863	3.25013	ORC2	4999
0.00226791	3.57879e-05	4.66965	2.11224	3.25083	COPRS	55352
0.00188626	2.82843e-05	4.74522	2.33674	3.25428	CREBZF	58487
0.0485499	0.00286439	3.18412	-2.01533	3.25566	ART4	420
0.00488428	9.98332e-05	4.3369	1.13578	3.2643	ZNF419	79744
0.00571141	0.000124191	4.26527	0.928533	3.26687	ANKRD35	148741
0.000251361	2.00206e-06	5.58397	4.87223	3.28266	C1GALT1	56913
0.0104053	0.000284847	3.98969	0.142758	3.28967	TMEM56	148534
4.25821e-08	5.97113e-11	8.93637	14.8568	3.29169	CTSG	1511
0.0050498	0.000104423	4.32218	1.09309	3.29216	ACBD3	64746
0.00126197	1.66997e-05	4.91364	2.84004	3.29267	ASPH	444
0.00182784	2.71006e-05	4.75893	2.37755	3.29524	ZBTB12	221527
0.00060043	6.1856e-06	5.22867	3.79054	3.30028	CYP11B2	1585
0.000880534	1.03883e-05	5.06456	3.29409	3.30374	PALM2-AKAP2	445815
0.0478334	0.00280016	3.19242	-1.99439	3.32292	CCDC70	83446
0.00370434	6.82898e-05	4.46075	1.49674	3.32657	FA2H	79152
0.00298762	5.18371e-05	4.55013	1.75914	3.32688	LOC101928012	101928012
0.0406423	0.00217555	3.28419	-1.76092	3.32967	ZNF790-AS1	284408
0.0415874	0.00224868	3.27223	-1.79155	3.33341	DCN	1634
0.00628282	0.00014155	4.2222	0.804453	3.3416	CGRRF1	10668
0.000490048	4.70944e-06	5.31474	4.05181	3.34311	PIK3R4	30849
0.00691566	0.000163356	4.17488	0.66866	3.34457	SGPL1	8879
0.0116223	0.000340291	3.92988	-0.0250672	3.34848	LOC728805	728805
0.00391939	7.34246e-05	4.43717	1.42778	3.34897	EPB41L2	2037
0.00720079	0.000174079	4.15383	0.608441	3.35077	FAM187B	148109
0.00235	3.75103e-05	4.65452	2.06742	3.35598	KIF1B	23095
0.0143153	0.000462999	3.82561	-0.315147	3.3602	LDB2	9079
0.00426131	8.28599e-05	4.39779	1.31284	3.36068	CYP2U1	113612
0.0336078	0.00163991	3.38564	-1.49858	3.36232	PGF	5228
0.0477461	0.00278973	3.19379	-1.99095	3.36795	MMP13	4322
0.00538119	0.000114395	4.29227	1.0065	3.37805	HYAL1	3373
0.00120473	1.57221e-05	4.93286	2.89771	3.38023	ZBTB5	9925
0.0110725	0.000314257	3.95668	0.0500128	3.38317	BLM	641
0.00767602	0.00019031	4.12426	0.52404	3.38681	ERBIN	55914
0.00867475	0.000223498	4.07079	0.371954	3.40162	RRP1B	23076
0.0211612	0.00082334	3.6279	-0.855549	3.40738	PIWIL2	55124
0.00130944	1.74292e-05	4.90001	2.79917	3.41147	FIGF	2277
0.0440073	0.00246548	3.23885	-1.87675	3.41789	AP1S1	1174
0.00326037	5.74229e-05	4.517	1.66169	3.41981	SCD5	79966
0.00401936	7.62766e-05	4.42477	1.39154	3.42961	TUBGCP3	10426
0.0400683	0.00213012	3.29181	-1.74137	3.43197	FSIP1	161835
0.00702397	0.000167799	4.166	0.64324	3.43608	MSI2	124540
0.00306179	5.34102e-05	4.54046	1.73067	3.44041	SKIDA1	387640
0.0317154	0.00150142	3.41705	-1.4165	3.45335	LARP6	55323
0.0261585	0.00111909	3.52082	-1.14252	3.46893	BTNL9	153579
0.0487383	0.00287999	3.18213	-2.02035	3.46947	SPG20-AS1	100507135
0.00334757	5.91642e-05	4.50731	1.63325	3.47062	NCOA6	23054
0.00424007	8.22883e-05	4.40004	1.31942	3.47354	MYBPH	4608
0.000858852	9.98796e-06	5.07702	3.3317	3.48802	TSR1	55720
4.44968e-11	1.99668e-14	11.8286	22.3817	3.49271	NDC1	55706
0.00419339	8.09119e-05	4.40554	1.33545	3.49681	WDR72	256764
0.00134932	1.81137e-05	4.88773	2.76236	3.50004	ZNF805	390980
0.00344677	6.19304e-05	4.49249	1.58976	3.50436	LNPK	80856
0.0295053	0.0013466	3.45562	-1.31515	3.52603	NEGR1	257194
0.00628787	0.000141899	4.22138	0.802119	3.53246	HLA-DQA2	3118
0.009072	0.000238313	4.04938	0.311273	3.53832	ELMO2	63916
0.02943	0.0013404	3.45726	-1.31085	3.53902	CFAP58	159686
0.0216584	0.000854834	3.61487	-0.890695	3.53992	XPO7	23039
0.0191175	0.000708797	3.67972	-0.715174	3.55311	ADAMTS16	170690
0.00443721	8.81054e-05	4.37775	1.2545	3.55845	LOC101929148	101929148
0.0240774	0.000985875	3.56519	-1.02412	3.57645	LIMA1	51474
0.00336607	5.99173e-05	4.50321	1.62121	3.58066	KIR2DL4	3805
0.00391939	7.34934e-05	4.43687	1.42689	3.5863	LPAR6	10161
0.0258716	0.00110191	3.52625	-1.12808	3.58662	SCUBE1	80274
0.0178377	0.000633187	3.71857	-0.609346	3.59086	STK17B	9262
0.00264463	4.39083e-05	4.60376	1.91729	3.60018	COX10	1352
0.0109835	0.000309678	3.96162	0.0638645	3.60452	CCDC40	55036
0.030417	0.00140752	3.43996	-1.35637	3.6124	INTS10	55174
0.0242387	0.000993385	3.56254	-1.03121	3.61845	SNHG22	103091864
0.000294509	2.43933e-06	5.52187	4.68268	3.62741	FKBP3	2287
0.000649034	6.85198e-06	5.19633	3.69252	3.62831	HIBADH	11112
0.0124505	0.000372222	3.89961	-0.109625	3.63855	SERPIND1	3053
0.000596054	6.09594e-06	5.23328	3.80452	3.64339	GSTM4	2948
0.00138573	1.89105e-05	4.87399	2.72122	3.64386	DNHD1	144132
0.00030599	2.56469e-06	5.50611	4.6346	3.65449	DCLRE1C	64421
0.0187009	0.000682857	3.69258	-0.680207	3.65571	IPMK	253430
0.00219035	3.42363e-05	4.6839	2.15452	3.65991	HOXC12	3228
4.89845e-05	2.47683e-07	6.23984	6.87932	3.65999	INPP4B	8821
0.0338858	0.00166055	3.38118	-1.51021	3.66123	TOB1-AS1	400604
0.0235587	0.00095739	3.57543	-0.996704	3.66597	MRPL42	28977
0.0397263	0.00210169	3.29666	-1.72891	3.66755	KCNE4	23704
0.030417	0.00140903	3.43958	-1.35737	3.69017	SLC16A14	151473
0.0306853	0.00142913	3.43456	-1.37056	3.69752	ALS2	57679
0.0272553	0.00119269	3.49844	-1.20197	3.70686	DEGS1	8560
0.000560793	5.6479e-06	5.25739	3.87767	3.71558	TRPV3	162514
0.00610517	0.00013652	4.23412	0.838758	3.71684	TEX36-AS1	100169752
0.00403312	7.66132e-05	4.42333	1.38736	3.72422	TRIM16	10626
0.000512534	5.00053e-06	5.29582	3.99433	3.73264	COL7A1	1294
1.59583e-09	1.10397e-12	10.3298	18.6333	3.74027	SLC35A4	113829
0.00135659	1.8262e-05	4.88513	2.75457	3.74571	ST8SIA3	51046
0.000206301	1.56216e-06	5.6619	5.11036	3.75293	ZUFSP	221302
0.0234138	0.000949197	3.57843	-0.988666	3.76019	UHRF1	29128
0.011161	0.000318591	3.95207	0.0370892	3.76302	MYO9A	4649
0.0352801	0.00175527	3.36136	-1.56176	3.76743	CARD18	59082
0.00395812	7.44941e-05	4.43247	1.41403	3.77222	GNS	2799
0.000579177	5.88227e-06	5.24455	3.83871	3.77822	SHROOM1	134549
0.000560484	5.61689e-06	5.25913	3.88294	3.79726	FLYWCH2	114984
0.00431095	8.43893e-05	4.39182	1.29545	3.80647	DENND5B	160518
0.000579177	5.89085e-06	5.24409	3.83731	3.81359	ADAMTS6	11174
0.0320213	0.00152548	3.4114	-1.43129	3.8139	CCDC88B	283234
0.000512368	4.97184e-06	5.29763	3.99985	3.82956	LINC01589	100506737
0.0266076	0.00114868	3.51166	-1.16689	3.83622	ZNF343	79175
0.0016256	2.33726e-05	4.80631	2.51884	3.83957	TYW3	127253
0.00294358	5.06327e-05	4.55774	1.78153	3.84088	HNF1A	6927
0.0126856	0.000383285	3.8897	-0.137227	3.85564	GRIN2A	2903
0.0023686	3.79436e-05	4.65082	2.05647	3.86897	CHIAP2	149620
0.0259071	0.00110439	3.52546	-1.13018	3.87645	LOC100289518	100289518
0.0130771	0.000403671	3.87216	-0.186048	3.87895	SMURF1	57154
0.000585996	5.98112e-06	5.23929	3.82274	3.8826	WDFY2	115825
0.0053614	0.000113874	4.29377	1.01084	3.89272	GBP4	115361
0.000171117	1.24455e-06	5.73325	5.32857	3.89413	LINGO4	339398
0.000490048	4.70783e-06	5.31485	4.05214	3.90457	KIF4A	24137
0.000354564	3.08259e-06	5.44825	4.45816	3.91902	PSENEN	55851
0.0387664	0.00202222	3.31055	-1.69317	3.9226	MUC6	4588
0.0169595	0.000589816	3.74293	-0.542727	3.95027	PPP1R12B	4660
0.000452928	4.24263e-06	5.34765	4.15188	3.95072	FAM208B	54906
7.4575e-09	6.41385e-12	9.70466	16.9734	3.95678	OLMALINC	90271
0.0287257	0.00127986	3.47358	-1.26777	3.96086	HOXD13	3239
0.00405681	7.72148e-05	4.42079	1.37992	3.97937	TEF	7008
0.000124021	8.32452e-07	5.85944	5.71474	3.98341	NRDE2	55051
0.0248958	0.00103477	3.54827	-1.06936	3.99847	FAM160B1	57700
0.0135004	0.000423552	3.85586	-0.231325	3.9985	SNHG24	101929369
6.51637e-06	2.0712e-08	7.02313	9.26307	4.01435	TMEM134	80194
0.00151318	2.14168e-05	4.83425	2.60231	4.01591	TEX12	56158
0.0181656	0.000652106	3.70845	-0.636977	4.02416	PECAM1	5175
0.000747076	8.36681e-06	5.13314	3.50125	4.02991	SYT7	9066
0.00809774	0.000204241	4.10079	0.457181	4.0303	LOC105373383	105373383
0.00264644	4.40373e-05	4.60282	1.91449	4.0363	ALOX15B	247
0.00921675	0.000243149	4.04267	0.292282	4.04029	STK3	6788
0.00410767	7.89508e-05	4.41354	1.35878	4.0567	CCDC181	57821
0.000701958	7.62527e-06	5.16251	3.59011	4.0607	UTP20	27340
0.00882154	0.000229919	4.06134	0.34517	4.06789	LINC01432	100270679
7.14051e-10	4.53917e-13	10.6526	19.4682	4.071	LOXL4	84171
0.0158329	0.000531069	3.77884	-0.444148	4.08553	LONRF2	164832
0.0375682	0.00193513	3.32638	-1.65234	4.10062	C1orf189	388701
0.00148488	2.08497e-05	4.84283	2.62795	4.10114	TMEM26	219623
0.00464473	9.30441e-05	4.35994	1.20267	4.10338	ZNF490	57474
0.0022214	3.47633e-05	4.67899	2.13995	4.10385	RNF112	7732
0.000452928	4.23597e-06	5.34815	4.15338	4.11386	LRRC4	64101
0.00181338	2.68524e-05	4.76187	2.38633	4.11521	ITGAD	3681
0.000961129	1.16536e-05	5.02808	3.18411	4.12959	SPPL2C	162540
0.000553857	5.5043e-06	5.26553	3.90235	4.1328	TTC30B	150737
0.00682532	0.000159387	4.18301	0.691964	4.1347	LOC100134937	100134937
0.0145266	0.000473403	3.81805	-0.336054	4.16867	G6PC2	57818
0.037189	0.00190403	3.3322	-1.6373	4.17097	MYO10	4651
0.0155374	0.000519125	3.78661	-0.422765	4.1739	STK32C	282974
0.000801796	9.18068e-06	5.10374	3.41237	4.17524	ZNF587	84914
0.00191365	2.88738e-05	4.73861	2.31705	4.1898	GTF3C2-AS1	100505624
0.00131105	1.75265e-05	4.89824	2.79385	4.1986	SOCS2	8835
0.0319335	0.00151592	3.41363	-1.42545	4.20948	TLE2	7089
0.000470363	4.48509e-06	5.33013	4.0986	4.21214	ALOX12-AS1	100506713
0.00164381	2.37575e-05	4.80109	2.50325	4.21381	ZNF518A	9849
0.000728879	8.08124e-06	5.14413	3.5345	4.21384	LOC100288590	100288590
0.000146557	1.04175e-06	5.78907	5.49936	4.2212	ZBTB38	253461
0.00590812	0.000129905	4.25048	0.885866	4.22464	EPHX4	253152
0.00135641	1.82343e-05	4.88561	2.75602	4.23297	ZNF227	7770
0.013973	0.000444909	3.83916	-0.277638	4.24009	OR4N4	283694
0.0277213	0.00122112	3.49015	-1.22395	4.2413	ANK2	287
0.0157796	0.000528691	3.78037	-0.439929	4.24632	PML	5371
0.0148612	0.00048764	3.80795	-0.363928	4.2566	CCL23	6368
0.0011033	1.40211e-05	4.9693	3.0072	4.28118	FAM65B	9750
0.012928	0.000397134	3.87769	-0.170669	4.30833	SCML2	10389
0.00113711	1.46484e-05	4.95538	2.96534	4.32246	LOC101929134	101929134
0.0264729	0.00114088	3.51405	-1.16053	4.34028	DPH3P1	100132911
0.00203414	3.11101e-05	4.71467	2.24587	4.35124	LOC101929007	101929007
0.000560793	5.64302e-06	5.25767	3.87849	4.35171	ARL13B	200894
0.00157128	2.24447e-05	4.81927	2.55753	4.36974	TBCD	6904
0.0153868	0.000512079	3.79128	-0.409916	4.38117	SYTL2	54843
6.20487e-05	3.48034e-07	6.13305	6.55249	4.39242	DLG1	1739
0.0394119	0.00207578	3.30113	-1.71742	4.39938	LINC01614	105373869
0.034258	0.00168638	3.37567	-1.52455	4.41466	SRP14-AS1	100131089
0.0058461	0.000128104	4.25507	0.89911	4.42074	SLC25A21	89874
4.74096e-05	2.37558e-07	6.25295	6.91942	4.42836	GYS2	2998
0.00152912	2.16996e-05	4.83006	2.58978	4.43049	LOC646214	646214
0.0248958	0.00103521	3.54813	-1.06975	4.43076	LYZL2	119180
0.000628413	6.55612e-06	5.21029	3.7348	4.4489	CLCA2	9635
1.10116e-05	4.01468e-08	6.81323	8.62753	4.44923	LINC00691	152024
0.0137996	0.00043681	3.8454	-0.260344	4.46053	GALNT9	50614
0.000210526	1.60871e-06	5.65268	5.08217	4.47149	KLHL21	9903
0.0477461	0.00278857	3.19394	-1.99057	4.49098	FLJ46284	441369
2.58231e-05	1.19254e-07	6.46964	7.58161	4.50669	TSLP	85480
0.0106215	0.000293636	3.97949	0.114069	4.51157	SCN2B	6327
0.0179275	0.000638868	3.7155	-0.61773	4.53058	SIPA1L3	23094
0.00103656	1.28686e-05	4.99657	3.08924	4.54488	ACVRL1	94
0.0136648	0.000430497	3.85034	-0.246639	4.55346	TCF4-AS2	106480339
0.000709945	7.79168e-06	5.15568	3.56944	4.55506	MS4A3	932
0.000553857	5.51942e-06	5.26466	3.89972	4.5657	LINC01192	647107
0.000456445	4.29264e-06	5.34396	4.14064	4.56846	GTPBP1	9567
0.00148323	2.07988e-05	4.84361	2.63028	4.57348	LOC153546	153546
0.00549695	0.000118062	4.28191	0.976558	4.57479	UPK1B	7348
0.00450557	8.97155e-05	4.37184	1.23729	4.59808	CMTM4	146223
0.00400704	7.59679e-05	4.42609	1.3954	4.6099	TBX18	9096
0.000391915	3.49525e-06	5.4087	4.33767	4.61093	SH3RF2	153769
0.000864716	1.01208e-05	5.07283	3.31906	4.62053	USP16	10600
0.0163059	0.000554355	3.76417	-0.484479	4.62156	TPH1	7166
0.0276006	0.00121278	3.49256	-1.21756	4.66015	LOC102724162	102724162
0.0228139	0.000914471	3.59141	-0.953805	4.6823	LOC100996333	100996333
0.0457354	0.00261492	3.21742	-1.93116	4.68895	KRT6C	286887
0.000533721	5.26885e-06	5.27932	3.94424	4.69224	HSPB7	27129
0.0193216	0.000719253	3.67467	-0.728905	4.69278	PTCHD1	139411
0.000603292	6.22636e-06	5.2266	3.78424	4.69826	ABCA6	23460
0.00696659	0.000165291	4.17098	0.657505	4.71455	HHIPL2	79802
0.00012816	8.81361e-07	5.84153	5.65991	4.72646	MKRN3	7681
0.00689459	0.000162223	4.17718	0.675254	4.7307	ZNF175	7728
1.03298e-05	3.59202e-08	6.84845	8.73437	4.7506	MOG	4340
0.00126197	1.67051e-05	4.91354	2.83973	4.7649	TANC1	85461
0.000202266	1.52404e-06	5.66965	5.13408	4.77537	TMEM64	169200
0.0113417	0.000327435	3.94286	0.0112579	4.83384	MST1R	4486
0.03483	0.00172397	3.36779	-1.54504	4.84498	PARP11	57097
0.00808411	0.000203595	4.10184	0.460179	4.8507	C5orf24	134553
0.013453	0.000420432	3.85837	-0.224362	4.86801	LOC101928725	101928725
0.0303011	0.00139707	3.4426	-1.34943	4.86979	ATP2B2	491
0.00142071	1.97096e-05	4.86078	2.68167	4.887	CX3CR1	1524
0.0288408	0.001292	3.47025	-1.27657	4.89546	ZIM2	23619
0.0429505	0.00236983	3.25322	-1.84014	4.90066	XPNPEP3	63929
0.0252568	0.00105667	3.54094	-1.08892	4.92312	CAPS2	84698
0.000126128	8.56946e-07	5.85034	5.68689	4.93222	TMEM181	57583
9.19716e-05	5.65741e-07	5.9806	6.08573	4.95421	LOC101928887	101928887
0.000126128	8.58383e-07	5.84982	5.68528	4.96559	ZNF462	58499
0.0179155	0.000637771	3.71609	-0.616117	4.97064	LOC102723809	102723809
0.000304983	2.54889e-06	5.50806	4.64053	4.97128	FOLH1B	219595
0.0141448	0.000452071	3.83373	-0.292667	4.97513	ZNF281	23528
7.56138e-05	4.43914e-07	6.05669	6.3187	4.97721	LOC339593	339593
2.49008e-05	1.14064e-07	6.48365	7.62437	4.99776	DLGAP5	9787
0.000560793	5.65144e-06	5.2572	3.87707	5.00851	YTHDC1	91746
1.38128e-05	5.37217e-08	6.72112	8.34775	5.01172	KANK2	25959
1.13026e-11	4.01512e-15	12.4598	23.8633	5.0329	EDA	1896
0.00510552	0.000105895	4.31759	1.0798	5.05711	KLK7	5650
0.000401376	3.60965e-06	5.39856	4.30679	5.0719	TUSC1	286319
1.03298e-05	3.60375e-08	6.84741	8.73124	5.0952	EIF3A	8661
2.40372e-05	1.07861e-07	6.50126	7.6781	5.11046	LINC00936	338758
6.56412e-05	3.73094e-07	6.11123	6.48568	5.12391	LOC100128006	100128006
0.000137299	9.65216e-07	5.81301	5.57263	5.12898	GPC6	10082
1.50685e-05	5.98639e-08	6.68692	8.24376	5.13334	GLRB	2743
0.000695489	7.52101e-06	5.16687	3.6033	5.13694	PFDN2	5202
0.00287778	4.90166e-05	4.56822	1.81243	5.18333	ATP6V0A2	23545
0.000669404	7.12376e-06	5.18404	3.65527	5.19714	TLR5	7100
0.0206835	0.000791995	3.64136	-0.819195	5.26887	CCSAP	126731
0.00728396	0.000177452	4.14747	0.59027	5.27533	NCS1	23413
0.00606636	0.000134291	4.23954	0.854369	5.27602	ITIH4	3700
0.000146609	1.04711e-06	5.78746	5.49443	5.30541	LOC101928851	101928851
0.00315639	5.52966e-05	4.52922	1.69761	5.32971	NOL7	51406
0.00564922	0.000121994	4.27114	0.945471	5.39143	ZNF383	163087
9.38333e-05	5.80701e-07	5.97242	6.06066	5.39602	PAPLN	89932
6.71638e-05	3.85516e-07	6.10095	6.45422	5.42664	TMEM65	157378
0.00259786	4.25975e-05	4.61354	1.94617	5.43259	CEBPB-AS1	101927559
0.00143618	2.00048e-05	4.85604	2.66747	5.44594	C9orf72	203228
0.000290181	2.37777e-06	5.52991	4.7072	5.46422	SHARPIN	81858
0.00395849	7.46116e-05	4.43195	1.41253	5.48301	SLC7A13	157724
1.77902e-05	7.4507e-08	6.61786	8.03353	5.48625	SLIT2	9353
0.026986	0.00117419	3.50394	-1.18739	5.50422	HOXB8	3218
0.000240767	1.89066e-06	5.60195	4.92717	5.51331	AMACR	23600
0.00633342	0.000143282	4.21819	0.792923	5.53368	ELAC1	55520
0.00743058	0.000182274	4.13858	0.564882	5.53669	SLC12A3	6559
0.00643733	0.000146475	4.21091	0.772026	5.55901	LOC101929662	101929662
1.96309e-05	8.34991e-08	6.58192	7.92406	5.56601	FBXL4	26235
0.0108009	0.0003015	3.97061	0.0891218	5.5753	PLK1	5347
0.0239447	0.000977754	3.56808	-1.01638	5.62089	NPAS3	64067
0.00146027	2.0395e-05	4.84987	2.64901	5.6231	FXR1	8087
1.2141e-05	4.56267e-08	6.77274	8.50463	5.63132	CFAP126	257177
0.000370119	3.25242e-06	5.43137	4.40673	5.65565	OR2S2	56656
0.00282349	4.78809e-05	4.5758	1.83476	5.65678	LOC105371335	105371335
0.000116889	7.73651e-07	5.88242	5.7851	5.67473	LINC00604	106144578
7.62846e-05	4.49278e-07	6.05292	6.30716	5.69281	ZNF781	163115
0.00724147	0.000175604	4.15094	0.60018	5.74581	ALDH1A3	220
0.00383201	7.11449e-05	4.44743	1.45778	5.77306	CCKBR	887
4.31105e-09	3.46593e-12	9.92128	17.555	5.78256	LOC101928973	101928973
0.0125208	0.000375962	3.89623	-0.119048	5.79055	KCNA1	3736
4.89845e-05	2.46939e-07	6.24079	6.8822	5.81125	RXRA	6256
0.00233396	3.71356e-05	4.65775	2.07699	5.87937	RBM15	64783
3.5994e-05	1.71608e-07	6.35514	7.23189	5.92332	LINC00661	126536
1.03298e-05	3.54403e-08	6.85271	8.74729	5.92856	CDKN2AIPNL	91368
0.00175566	2.56828e-05	4.77614	2.42884	5.94471	TRIM42	287015
0.0167207	0.000578342	3.74966	-0.524275	5.98989	LOC285902	285902
0.00186833	2.79357e-05	4.7492	2.34858	6.01178	PALM3	342979
0.00204068	3.12484e-05	4.71324	2.24163	6.06303	ANKRD34C	390616
0.00694391	0.000164494	4.17258	0.662088	6.08913	NR1I2	8856
0.00923954	0.000244096	4.04137	0.288609	6.09593	DIDO1	11083
0.00030599	2.56875e-06	5.50562	4.63308	6.14955	LOC104613533	104613533
0.011161	0.000318646	3.95202	0.0369248	6.15514	HERPUD2	64224
0.0164699	0.000564838	3.75775	-0.502079	6.32845	TBX2-AS1	103689912
0.0437402	0.00244238	3.24227	-1.86804	6.40176	MYO7A	4647
0.00548113	0.000117295	4.28405	0.982741	6.41082	LOC101928298	101928298
0.00702397	0.000167591	4.16641	0.644415	6.41495	DGCR6	8214
0.00877021	0.000228089	4.06401	0.352726	6.4619	UHRF1BP1L	23074
0.00116205	1.50565e-05	4.94663	2.93907	6.47147	TMEM125	128218
0.000801796	9.16104e-06	5.10441	3.41442	6.68193	MYH7B	57644
0.000519374	5.09809e-06	5.28972	3.97581	6.68634	PIKFYVE	200576
0.000428995	3.95309e-06	5.36993	4.21964	6.70199	THY1	7070
6.61727e-07	1.28671e-09	7.9168	11.9269	6.71764	CHST15	51363
0.0103555	0.000282483	3.99248	0.150627	6.77216	ATG7	10533
1.72507e-06	4.03167e-09	7.5467	10.833	6.86594	HYDIN	54768
1.38128e-05	5.41125e-08	6.71883	8.34079	6.95444	LINC01351	101929120
2.71948e-06	7.32177e-09	7.35498	10.2609	6.99511	ZFP28	140612
0.00251141	4.07992e-05	4.62745	1.98729	7.23693	FYB	2533
0.00651439	0.000149163	4.20491	0.754792	7.23761	ARHGEF7-IT1	100874371
1.02591e-06	2.22503e-09	7.73878	11.4025	7.3521	SMG8	55181
0.0064026	0.000145206	4.21379	0.780276	7.44539	LOC101928569	101928569
0.00146623	2.05056e-05	4.84814	2.64385	7.5322	ZNF681	148213
0.00051299	5.01625e-06	5.29483	3.99132	7.58896	CLK4	57396
2.59879e-07	4.42161e-10	8.26711	12.9481	7.65864	RGS2	5997
8.92421e-07	1.86877e-09	7.79539	11.5696	7.70695	BAGE2	85319
8.10644e-05	4.83491e-07	6.02989	6.23666	7.72662	CLEC4G	339390
2.56536e-05	1.17992e-07	6.47299	7.59184	7.76163	LRRC31	79782
1.26858e-05	4.83854e-08	6.75418	8.44825	7.77663	RAP2B	5912
5.16024e-05	2.64145e-07	6.21963	6.81748	7.83683	LPA	4018
7.9725e-05	4.73507e-07	6.03644	6.2567	7.86945	LOC101929288	101929288
0.000218134	1.68438e-06	5.63824	5.03806	7.96726	PLPPR5	163404
1.42676e-11	5.60195e-15	12.3271	23.5565	8.02109	WDR26	80232
1.39564e-07	2.1919e-10	8.4997	13.618	8.04044	GNL3	26354
5.79506e-05	3.08482e-07	6.17091	6.6684	8.07284	STAM2	10254
4.16144e-08	5.75762e-11	8.94871	14.8915	8.15045	BTBD7	55727
3.77507e-08	5.15248e-11	8.98638	14.9971	8.16465	ZNF720	124411
1.34254e-07	2.0834e-10	8.51661	13.6664	8.26577	DKK1	22943
0.000139098	9.80459e-07	5.8081	5.55758	8.27733	TIFA	92610
2.43779e-05	1.10313e-07	6.49418	7.65649	8.33277	ZNF721	170960
0.000100081	6.36206e-07	5.94378	5.97297	8.64277	ICOSLG	23308
2.8097e-13	7.87987e-17	14.0947	27.4461	9.18466	LINC01410	103352539
0.000914142	1.09557e-05	5.04768	3.2432	9.32887	IL1RL1	9173
1.98162e-13	5.18699e-17	14.2765	27.8228	10.0027	HNRNPA2B1	3181
8.57968e-06	2.83931e-08	6.92298	8.9602	10.5133	C2orf48	348738
1.22827e-09	8.03767e-13	10.4445	18.9317	10.628	KRI1	65095
7.69484e-32	1.43869e-36	49.3473	59.2701	10.7833	PURA	5813
3.70733e-08	4.92139e-11	9.00196	15.0407	11.3228	ATXN7L1	222255

## Sheet: Supplementary Table S3
adj.P.Val	P.Value	t	B	logFC	miRNA_ID	SYMBOL
0.000241247	1.73834e-05	-4.88994	2.80764	-2.73745	hsa-miR-594	MIR594
0.000475575	4.90112e-05	-4.55919	1.82029	-2.49983	hsa-miR-328	MIR328
0.000681346	7.6763e-05	-4.41437	1.39403	-2.15081	hsa-miR-151-3p	MIR151
1.7693e-06	4.63572e-09	-7.46958	10.6896	-2.00921	hsa-miR-663	MIR663
0.00424671	0.00111268	-3.5183	-1.12417	-1.85315	hsa-miR-1308	MIR1308
0.000120038	5.5808e-06	-5.24804	3.89305	-1.85215	hsa-miR-130b	MIR130
0.00270959	0.000598713	-3.73247	-0.544807	-1.82911	hsa-miR-768-5p	MIR768
0.00147614	0.000240583	-4.03964	0.312781	-1.8005	hsa-miR-565	MIR565
0.00196603	0.000365733	-3.89957	-0.0818829	-1.73339	hsa-miR-582-5p	MIR582
0.00112206	0.000160714	-4.1731	0.693901	-1.72445	hsa-miR-628-3p	MIR628
0.00173953	0.000306887	-3.95843	0.0832844	-1.7219	hsa-miR-7	MIR7
0.000421888	4.08992e-05	-4.61728	1.9924	-1.71534	hsa-miR-501-3p	MIR501
0.00214028	0.000418711	-3.85396	-0.209109	-1.7085	hsa-miR-326	MIR326
0.00411774	0.00106809	-3.53258	-1.08605	-1.66327	hsa-miR-28-5p	MIR28
0.00743146	0.00238196	-3.2477	-1.83066	-1.60246	hsa-miR-652	MIR652
0.00123618	0.000191095	-4.11598	0.530227	-1.57485	hsa-miR-503	MIR503
0.00284767	0.000639172	-3.7101	-0.60609	-1.5113	hsa-miR-331-3p	MIR331
0.000287589	2.43634e-05	-4.78273	2.48574	-1.43402	hsa-miR-624	MIR624
0.00686897	0.00209369	-3.29422	-1.71138	-1.41391	hsa-miR-1274b	MIR1274
0.000221624	1.50576e-05	-4.93543	2.9447	-1.38887	hsa-miR-1248	MIR1248
8.80912e-05	3.15436e-06	-5.42668	4.43898	-1.37367	hsa-miR-1237	MIR1237
0.000426523	4.22938e-05	-4.60653	1.9605	-1.3712	hsa-miR-542-3p	MIR542
0.000259701	2.06588e-05	-4.83517	2.64299	-1.36413	hsa-miR-1300	MIR1300
1.7693e-06	3.05626e-09	-7.60248	11.0881	-1.32911	hsa-miR-663b	MIR663
0.0067589	0.00204649	-3.30242	-1.69027	-1.29793	hsa-miR-339-5p	MIR339
0.0360006	0.0176412	-2.47718	-3.64846	-1.26343	hsa-miR-23b	MIR23
0.000241247	1.74878e-05	-4.88804	2.80193	-1.25968	hsa-miR-1826	MIR1826
0.00180084	0.000323993	-3.94026	0.0321915	-1.24795	hsa-miR-1307	MIR1307
0.00102349	0.000139444	-4.21975	0.828213	-1.22523	hsa-miR-100	MIR100
0.00533677	0.00150548	-3.4119	-1.40554	-1.22192	hsa-miR-196a	MIR196
0.000260643	2.16254e-05	-4.82064	2.59938	-1.21834	hsa-miR-627	MIR627
0.00280835	0.000625447	-3.71753	-0.58575	-1.21617	hsa-miR-941	MIR941
0.00344702	0.000806902	3.62995	-0.824194	1.23802	hsa-miR-376b	MIR376
0.00145729	0.000232912	4.05041	0.34336	1.34217	hsa-miR-517a	MIR517
0.00698404	0.00215316	3.28415	-1.73729	1.34261	hsa-miR-369-3p	MIR369
0.0183457	0.00759465	2.81431	-2.89239	1.3534	hsa-miR-1197	MIR1197
0.0105842	0.00372625	3.08389	-2.24278	1.39888	hsa-miR-654-3p	MIR654
0.00520709	0.00143252	3.42948	-1.35937	1.40586	hsa-miR-1184	MIR1184
0.00761225	0.0024665	3.23507	-1.86287	1.44732	hsa-miR-379	MIR379
0.0187504	0.00779491	2.80422	-2.91597	1.50241	hsa-miR-1183	MIR1183
0.010148	0.00352743	3.10418	-2.19243	1.5818	hsa-miR-632	MIR632
0.00700873	0.00216689	3.28186	-1.74318	1.58221	hsa-miR-302d	MIR302
0.0142829	0.0055011	2.9379	-2.59921	1.59756	hsa-miR-504	MIR504
0.00123618	0.000190638	4.11678	0.532488	1.60734	hsa-miR-593	MIR593
3.93499e-05	7.41455e-07	5.87815	5.82615	1.61353	hsa-miR-34c-5p	MIR34
0.00520324	0.00142691	3.43086	-1.35573	1.62236	hsa-miR-187	MIR187
0.00224515	0.000456874	3.82446	-0.291079	1.6874	hsa-miR-603	MIR603
0.0107647	0.0038546	3.07133	-2.27386	1.78702	hsa-miR-622	MIR622
0.00209644	0.000400978	3.86857	-0.168424	1.81269	hsa-miR-517c	MIR517
0.00723394	0.00226811	3.2654	-1.78539	1.85041	hsa-miR-202	MIR202
6.57501e-05	2.00668e-06	5.56793	4.87209	1.86697	hsa-miR-205	MIR205
0.0177346	0.00623522	2.97633	-2.5505	1.90947	hsa-miR-197	MIR197
0.0020799	0.000395535	3.87318	-0.15557	1.93449	hsa-miR-18b	MIR18
0.0261397	0.0109983	2.74683	-3.04562	1.98232	hsa-miR-145	MIR145
0.019721	0.00750194	2.89958	-2.71972	2.04161	has-miR-155	MIR155
0.000396439	3.73934e-05	4.64599	2.07769	2.11063	hsa-miR-550	MIR550
0.0452038	0.0227973	2.50342	-3.48885	2.11209	hsa-miR-494	MIR494
0.0193873	0.00726326	3.00634	-2.50915	2.26316	hsa-miR-330-3p	MIR330
0.000850932	0.000104982	4.3126	1.09709	2.2796	hsa-miR-1285	MIR1285
0.0292865	0.0131663	2.66137	-3.23045	2.30019	hsa-miR-24	MIR24
0.0282748	0.0123451	2.94176	-2.72741	2.32231	hsa-miR-200c	MIR200
0.0198449	0.00766344	2.90038	-2.71693	2.32611	hsa-miR-146b-5p	MIR146
0.039928	0.019559	2.4886	-3.58555	2.3303	hsa-miR-483-5p	MIR483
0.0208479	0.00811085	2.86698	-2.79095	2.4194	hsa-miR-140-3p	MIR140
0.0377284	0.0180487	2.56503	-3.39617	2.42	hsa-miR-744	MIR744
0.0290901	0.0129941	2.68343	-3.17204	2.43701	hsa-miR-152	MIR152
0.022548	0.0090322	2.8767	-2.75151	2.4477	hsa-miR-324-5p	MIR324
0.0208604	0.00817582	2.86364	-2.79823	2.46797	hsa-miR-345	MIR345
0.0176734	0.00616276	2.98115	-2.53979	2.47819	hsa-miR-320	MIR320
0.0189918	0.0069509	2.97746	-2.55757	2.50737	hsa-miR-28-3p	MIR28
0.00448913	0.00103496	3.77832	-0.792638	2.52793	hsa-miR-339-3p	MIR339
0.000779872	8.49831e-05	4.80364	1.55686	2.54004	hsa-miR-181a	MIR181
0.0103834	0.00314194	3.38056	-1.73946	2.60354	hsa-miR-491-5p	MIR491
0.000893358	0.000112352	4.29046	1.03279	2.6104	hsa-miR-1273	MIR1273
0.0290901	0.0129823	2.68382	-3.17383	2.61812	hsa-miR-720	MIR720
0.0246096	0.0102126	2.76991	-3.00059	2.66326	hsa-miR-186	MIR186
0.0264841	0.0112388	2.76744	-2.98351	2.67528	hsa-miR-374b	MIR374
0.019813	0.00759402	3.00579	-2.52422	2.69763	hsa-let-7b	MIRLET7B
0.0140734	0.00446131	3.65151	-1.75602	2.70149	hsa-miR-671-3p	MIR671
0.0181616	0.00649003	2.99358	-2.51868	2.70961	hsa-miR-133a	MIR133
0.0140962	0.00451546	3.21951	-2.06076	2.76393	hsa-miR-99b	MIR99
0.0196504	0.00741844	2.96346	-2.59066	2.7938	hsa-miR-486-5p	MIR486
0.000850932	0.000102168	4.32146	1.12285	2.81063	hsa-miR-938	MIR938
0.00347026	0.000710053	3.85982	-0.50853	2.8128	hsa-miR-1274A	MIR1274
0.0103756	0.0031097	3.25939	-1.90932	2.82263	hsa-miR-30b	MIR30
0.00230477	0.000418445	4.04279	-0.0328143	2.87315	hsa-miR-29a	MIR29
0.000479085	4.97914e-05	4.55411	1.80528	2.87339	hsa-miR-1238	MIR1238
0.00794016	0.00213541	3.47796	-1.46802	2.9024	hsa-miR-766	MIR766
0.0143669	0.00472523	3.61679	-1.80656	2.90716	hsa-miR-886-3p	MIR886
0.00194682	0.000314184	4.15235	0.237488	2.91005	hsa-miR-92a	MIR92
0.0166695	0.00576466	3.29914	-2.10287	2.93173	hsa-miR-10a	MIR10
0.0293173	0.0133031	2.90151	-2.79379	2.94525	hsa-miR-139-3p	MIR139
0.00794016	0.00217278	3.51641	-1.42959	2.94668	hsa-let-7g	MIRLET7G
0.0367266	0.0173578	2.60628	-3.29823	2.95362	hsa-miR-618	MIR618
0.0282748	0.0123855	2.76303	-3.00174	2.96957	hsa-miR-628-5p	MIR628
0.00720071	0.00188837	3.71396	-1.18554	2.99059	hsa-miR-625	MIR625
0.037114	0.0176479	2.53395	-3.49368	3.01105	hsa-miR-16	MIR16
0.00252255	0.000487063	3.98458	-0.175878	3.03005	hsa-miR-17	MIR17
0.00146005	0.000201967	4.58629	0.81002	3.048	hsa-miR-423-5p	MIR423
0.0192616	0.00716064	3.05544	-2.43418	3.06337	hsa-let-7e	MIRLET7E
0.00258657	0.000506878	3.96927	-0.213428	3.10252	hsa-miR-30c	MIR30
0.00794016	0.00217382	3.64728	-1.31251	3.10473	hsa-miR-127-3p	MIR127
0.000918884	0.000108571	4.62256	1.28434	3.1323	hsa-miR-139-5p	MIR139
0.0321711	0.014834	2.73019	-3.07137	3.15078	hsa-miR-942	MIR942
0.00169874	0.000254566	4.53912	0.620964	3.15251	hsa-miR-642	MIR642
0.0131935	0.00414436	3.28217	-1.96901	3.15956	hsa-miR-485-3p	MIR485
0.00224533	0.000394712	4.08873	0.0438168	3.1785	hsa-miR-140-5p	MIR140
0.00243911	0.000456895	4.27449	0.0745739	3.19597	hsa-miR-132	MIR132
0.00176059	0.000268909	4.29696	0.452321	3.23959	hsa-miR-335	MIR335
0.0159402	0.00537466	3.164	-2.19738	3.24702	hsa-miR-1255B	MIR1255
0.000209591	1.10695e-05	5.90308	3.50586	3.25073	hsa-let-7d	MIRLET7D
0.000704752	7.31155e-05	4.70603	1.61732	3.26777	hsa-miR-106a	MIR106
0.0152673	0.00510375	3.08212	-2.32228	3.28286	hsa-miR-142-3p	MIR142
0.00153292	0.0002253	4.65926	0.755648	3.30557	hsa-miR-505	MIR505
0.00315284	0.000636019	3.88196	-0.426969	3.31603	hsa-miR-125b	MIR125
0.0485934	0.0246468	2.48019	-3.52638	3.33824	hsa-miR-18a	MIR18
0.000622404	6.27785e-05	4.76376	1.76189	3.37178	hsa-miR-374a	MIR374
0.00310524	0.000617469	3.89337	-0.399137	3.41561	hsa-miR-19a	MIR19
0.041508	0.0206942	2.52353	-3.45553	3.43763	hsa-miR-10b	MIR10
0.00102904	0.000130483	4.51695	1.08902	3.44075	hsa-miR-93	MIR93
0.000455853	3.79342e-05	5.41899	2.38266	3.45742	hsa-miR-15b	MIR15
0.010187	0.00302381	3.37331	-1.73576	3.51666	hsa-miR-376c	MIR376
0.00806087	0.00229979	3.58192	-1.39773	3.52248	hsa-miR-365	MIR365
0.00236669	0.000436508	4.07478	-0.0278272	3.54604	hsa-miR-148a	MIR148
0.000160417	5.07868e-06	5.72119	4.14904	3.55649	hsa-miR-25	MIR25
0.000163652	5.65942e-06	5.7347	4.06143	3.56629	hsa-miR-30a-5p	MIR30
0.0495607	0.0252803	2.42825	-3.63363	3.57748	hsa-miR-590-3P	MIR590
0.00996137	0.00287071	3.37385	-1.71646	3.57778	hsa-miR-204	MIR204
0.00194682	0.000310426	4.15694	0.248846	3.57795	hsa-miR-19b	MIR19
0.002133	0.000350377	4.16155	0.17904	3.5934	hsa-miR-301a	MIR301
0.00348141	0.000722368	4.23445	-0.270251	3.60483	hsa-miR-221	MIR221
0.000392969	2.38293e-05	5.27255	2.73541	3.62546	hsa-miR-199a-3p	MIR199
0.049964	0.0257678	2.82158	-3.141	3.62687	hsa-miR-433	MIR433
0.0190308	0.00702001	3.12074	-2.35638	3.65914	hsa-miR-224	MIR224
0.000206876	1.01351e-05	5.56121	3.52568	3.66533	hsa-miR-20b	MIR20
0.000455853	3.80973e-05	5.0824	2.29392	3.66682	hsa-miR-30d	MIR30
0.0124757	0.00388293	3.3117	-1.90903	3.67373	hsa-miR-323-3p	MIR323
0.0182823	0.00658585	3.09455	-2.35783	3.67789	hsa-miR-193a-5p	MIR193
0.000455853	3.42106e-05	5.30625	2.44815	3.68126	hsa-miR-223	MIR223
0.0234549	0.00959826	3.38477	-2.34715	3.71369	hsa-miR-487b	MIR487
0.000206876	9.91856e-06	5.95461	3.61067	3.75109	hsa-miR-130a	MIR130
0.0364682	0.0171306	2.91742	-2.89884	3.75621	hsa-miR-370	MIR370
0.00492719	0.00117855	3.81193	-0.80872	3.76085	hsa-miR-296-5p	MIR296
0.000209591	1.14762e-05	5.71016	3.44925	3.79297	hsa-miR-27b	MIR27
0.000779872	8.54039e-05	4.64719	1.47002	3.83819	hsa-miR-885-5p	MIR885
0.00134119	0.000177794	4.58979	0.907131	3.84057	hsa-miR-340	MIR340
0.000530403	5.19703e-05	4.83532	1.94115	3.85872	hsa-miR-195	MIR195
0.041121	0.0203827	2.88529	-2.99867	3.8612	hsa-miR-136	MIR136
0.049964	0.0262059	2.60693	-3.31903	3.8953	hsa-miR-452	MIR452
0.00806087	0.00229169	3.85556	-1.23017	3.93121	hsa-miR-422a	MIR422
0.000492132	4.47163e-05	4.89226	2.08381	3.93824	hsa-miR-106b	MIR106
0.00519846	0.00125842	4.09889	-0.720343	3.94551	hsa-miR-769-5p	MIR769
0.0382347	0.0184011	2.76527	-3.06211	3.9471	hsa-miR-1291	MIR1291
0.000405778	2.74302e-05	5.48276	2.66786	3.99321	hsa-miR-151-5P	MIR151
0.00149254	0.000210762	4.56747	0.772221	3.99478	hsa-let-7c	MIRLET7C
0.00215076	0.000359668	4.78139	0.408825	4.00838	hsa-miR-361-5p	MIR361
7.16118e-05	6.19122e-07	6.54191	6.14216	4.01197	hsa-miR-20a	MIR20
0.00648484	0.00166229	4.03357	-0.941982	4.03235	hsa-miR-486-3p	MIR486
0.000153147	3.53077e-06	6.4474	4.5535	4.04961	hsa-miR-324-3p	MIR324
0.0214387	0.00852604	3.46514	-2.24665	4.05281	hsa-miR-543	MIR543
0.000206876	8.77667e-06	5.51142	3.62979	4.07692	hsa-miR-192	MIR192
0.000109066	1.57156e-06	6.24326	5.27258	4.07817	hsa-miR-26a	MIR26
0.00480838	0.00113627	4.1535	-0.627826	4.081	hsa-miR-495	MIR495
0.00252255	0.000481897	4.88876	0.171488	4.08321	hsa-miR-27a	MIR27
0.00180141	0.000280334	5.06103	0.641471	4.08369	hsa-miR-128	MIR128
0.00417169	0.000937729	3.81898	-0.692289	4.09158	hsa-miR-29c	MIR29
0.0264841	0.0112958	2.86236	-2.82497	4.1093	hsa-miR-30a-3p	MIR30
0.000392969	2.49145e-05	5.37503	2.72808	4.1176	hsa-miR-142-5p	MIR142
0.000202611	7.59062e-06	5.56698	3.76762	4.14159	hsa-miR-451	MIR451
0.00230477	0.00041254	4.07156	0.00219928	4.16884	hsa-miR-126	MIR126
0.0012748	0.00016532	4.7358	1.02073	4.18415	hsa-miR-148b	MIR148
0.0273828	0.0118369	3.0711	-2.61746	4.18753	hsa-miR-362-5p	MIR362
0.0293173	0.0134336	3.06743	-2.67509	4.19155	hsa-miR-410	MIR410
0.00102904	0.000129722	4.9206	1.26466	4.20076	hsa-miR-636	MIR636
0.00215076	0.000365692	4.57468	0.353542	4.24981	hsa-miR-320B	MIR320
0.00218315	0.000377491	4.19248	0.159324	4.26205	hsa-miR-375	MIR375
0.00806087	0.00226091	4.21587	-1.1581	4.27213	hsa-miR-545	MIR545
0.00393053	0.000872193	3.98361	-0.51091	4.27382	hsa-miR-645	MIR645
8.40185e-05	9.68513e-07	6.81851	5.74907	4.28164	hsa-miR-185	MIR185
0.0101108	0.00297204	3.89932	-1.39847	4.34128	hsa-miR-196b	MIR196
0.0347065	0.0161944	3.56559	-2.69148	4.35267	hsa-miR-1249	MIR1249
0.011258	0.00343904	3.51456	-1.6568	4.35413	hsa-miR-95	MIR95
0.000160417	4.7563e-06	6.74154	4.26546	4.39833	hsa-miR-103	MIR103
0.00422201	0.000961207	4.61511	-0.416733	4.50654	hsa-miR-20a	MIR20
0.0101108	0.0029593	3.90197	-1.3962	4.51024	hsa-miR-22	MIR22
0.0178431	0.00632478	3.36443	-2.10663	4.51765	hsa-miR-99a	MIR99
5.87459e-05	2.46403e-07	7.46477	7.00362	4.53538	hsa-miR-21	MIR21
0.000977806	0.000118351	4.88908	1.32991	4.54138	hsa-miR-143	MIR143
0.0290901	0.0128305	3.02383	-2.69492	4.54686	hsa-miR-183	MIR183
0.000116381	2.01236e-06	6.48346	5.07351	4.55467	hsa-miR-425	MIR425
0.000405778	2.80653e-05	5.26185	2.59926	4.66829	hsa-miR-101	MIR101
0.000160417	5.08527e-06	6.538	4.18569	4.69394	hsa-miR-598	MIR598
0.039928	0.0195613	2.91214	-2.95627	4.70444	hsa-miR-15a	MIR15
0.0268299	0.0115206	3.89571	-2.44705	4.75451	hsa-miR-146b-3p	MIR146
0.000255557	1.47295e-05	5.41191	3.17267	4.7608	hsa-miR-590-5p	MIR590
0.041121	0.0203706	2.81109	-3.05105	4.78129	hsa-miR-378	MIR378
0.00594679	0.00149098	3.6786	-1.07972	4.78382	hsa-miR-376a	MIR376
0.000492132	4.43175e-05	5.19251	2.2065	4.84256	hsa-miR-122	MIR122
5.87459e-05	3.38593e-07	6.8673	6.71767	4.87216	hsa-miR-26b	MIR26
0.00135895	0.000184065	4.7546	0.941592	4.91022	hsa-miR-194	MIR194
0.0142782	0.00464968	4.09014	-1.77261	4.92286	hsa-miR-874	MIR874
0.00087324	0.000100662	5.23721	1.529	4.95556	hsa-miR-660	MIR660
0.049964	0.0261585	2.65815	-3.27055	5.01814	hsa-miR-133b	MIR133
0.0213051	0.00841152	3.63134	-2.20137	5.0249	hsa-miR-489	MIR489
0.00648484	0.00166326	3.82371	-1.03192	5.03661	hsa-miR-597	MIR597
0.0389189	0.0188426	3.04187	-2.87525	5.14495	hsa-miR-134	MIR134
0.000206876	9.09423e-06	6.23484	3.69586	5.17711	hsa-miR-532-5p	MIR532
0.00462023	0.0010785	4.54	-0.650767	5.20726	hsa-miR-182	MIR182
0.000792329	8.90514e-05	5.30161	1.63991	5.23162	hsa-miR-34a	MIR34
0.00806087	0.00229851	4.05852	-1.17593	5.30116	hsa-miR-302b	MIR302
0.00362732	0.000770486	4.27572	-0.30181	5.35305	hsa-miR-483-3p	MIR483
0.0229615	0.00931263	3.77146	-2.29052	5.47421	hsa-miR-346	MIR346
0.00537153	0.00131579	4.16434	-0.732211	5.4822	hsa-miR-500	MIR500
0.00684301	0.00177484	3.91609	-1.03233	5.51448	hsa-miR-539	MIR539
0.00149951	0.000216068	5.21848	0.861885	5.8419	hsa-miR-212	MIR212
0.00374874	0.000810246	4.0167	-0.452175	6.00883	hsa-miR-363	MIR363
0.000128153	2.58523e-06	7.57515	4.68768	6.19052	hsa-miR-181c	MIR181
0.049964	0.0260848	3.12899	-3.12405	6.20282	hsa-miR-664	MIR664
0.0347065	0.016203	4.00279	-2.85127	6.23224	hsa-miR-505	MIR505
0.000530403	5.06331e-05	5.92311	2.13708	6.3046	hsa-miR-144	MIR144
0.000492132	4.53839e-05	6.84109	1.91061	6.4472	hsa-miR-1180	MIR1180
0.00389022	0.000852036	4.89951	-0.361416	6.47195	hsa-miR-1260	MIR1260
0.00362732	0.000773549	5.25491	-0.309626	7.16139	hsa-miR-141	MIR141
0.049964	0.0257873	3.46739	-3.11245	7.46307	hsa-miR-193b	MIR193
0.0140962	0.00454978	5.76179	-2.28184	7.71106	hsa-miR-502-5p	MIR502

## Sheet: Supplementary Table S4
adj.P.Val	P.Value	t	B	logFC	SYMBOL	seq	NR
0.00040066	5.03e-07	-18.2	7.08051	-4.62	RP11-34D15.2	ENST00000429420
0.0294362	0.00177	-4.96	-1.25771	-4.35	CYP4F35P	ENST00000582957	NR_026756
0.00160089	1.09e-05	-11.4	4.15494	-3.94	DLEU2	ENST00000621282	NR_002612
0.00746412	0.000178	-7.36	1.22778	-3.53	GYG2P1		NR_033667
0.0435624	0.00336	-4.4	-1.94831	-3.38	LOC100507389	ENST00000476385	NR_038455
0.0208562	0.00101	-5.49	-0.647568	-3.36	LINC01482	ENST00000589610
0.0366089	0.00254	-4.64	-1.64629	-3.22	RP11-114N19.3	ENST00000557775
0.0146596	5.86e-05	-4.68675	1.832	-3.20596	DISC1FP1	ENST00000562245	NR_104190
0.00083612	2.78e-06	-14.1	5.50394	-3.16	AC016831.7	ENST00000447430	NR_109780
3.651e-05	2.99e-09	-38.9	10.6152	-3.15	KIF25-AS1	ENST00000456585	NR_103750
0.0069273	5.23e-06	-5.5507	4.02537	-3.13853	RP11-566K11.2	ENST00000556922
0.0237172	0.000201	-4.24356	0.71344	-3.11162	RP11-73M18.2	ENST00000472726
0.0179696	0.000779	-5.74	-0.367495	-3.05	RP11-310H4.1	ENST00000454777
0.0476234	0.00387	-4.29	-2.1021	-3.02	LINC00347	ENST00000594461	NR_034024
0.0270259	0.00029	-4.10945	0.37846	-2.97707	RP11-284F21.7	ENST00000448869
0.026085	0.000252	-4.16114	0.507324	-2.97338	RP11-111K18.1	ENST00000442788
0.00294034	3.27e-05	-9.64	3.01972	-2.96	OLMALINC	ENST00000454935	NR_026762
8.888e-05	2.4e-08	-28.6	9.42982	-2.96	RP11-285F16.1	ENST00000608396
0.0136408	0.000501	-6.19	0.110699	-2.95	MEF2C-AS1	ENST00000511100	NR_109941
0.0260711	0.00025	-4.16348	0.513155	-2.93009	BAALC-AS1	ENST00000499522	NR_109954
0.0191367	0.00087	-5.63	-0.485946	-2.9	AC093732.1	ENST00000422201
0.0357419	0.00244	-4.68	-1.60391	-2.88	RP11-18B16.2	ENST00000428292
0.00835138	0.000215	-7.13	1.02146	-2.83	RP11-789C1.2	ENST00000509548
0.0330936	0.00215	-4.79	-1.46783	-2.79	AC010649.1	ENST00000592230
0.00784857	0.000192	-7.26	1.14119	-2.77	RP11-964E11.3	ENST00000634305
0.0259086	0.000246	-4.16962	0.528504	-2.74536	RP5-1180C18.1	ENST00000413901
0.0240021	0.00126	-5.27	-0.891082	-2.68	AC010525.4	ENST00000585559
0.00049218	8.3e-07	-16.9	6.63447	-2.68	RP11-44B19.1	ENST00000606841
0.0001667	5.66e-09	-8.09374	10.1034	-2.61516	LINC01116	ENST00000295549	NR_040001
0.0109851	0.00034	-6.61	0.52845	-2.61	LINC01485	ENST00000520324	NR_108028
0.0300221	0.00183	-4.93	-1.29255	-2.61	RP1-149L1.1	ENST00000522264
0.0042706	1.32e-06	-6.04739	5.27167	-2.58791	TMEM147-AS1	ENST00000589137	NR_038396
0.0335897	0.00221	-4.77	-1.49523	-2.58	AC092415.1	ENST00000356047
0.042578	0.00323	-4.44	-1.90712	-2.57	CTC-498M16.4	ENST00000504034
0.0298581	0.00182	-4.94	-1.2841	-2.53	LOC101927650	ENST00000563754	NR_110918
0.0262076	0.000257	-4.15403	0.489579	-2.51664	LOC648987		NR_104651
0.0467572	0.00108	-3.62627	-0.805844	-2.50023	LOC105371814		NR_135674
0.0213735	0.00105	-5.45	-0.694795	-2.48	LINC01612	ENST00000504509	NR_125889
0.0306869	0.0004	-3.99282	0.0890274	-2.46018	LINC00353		NR_046991
0.006211	3.38e-06	-5.70794	4.4219	-2.45845	RP11-570L15.2	ENST00000546678
0.0413713	0.00309	-4.47	-1.8586	-2.43	LINC01586	ENST00000506090	NR_120369
0.0362594	0.000564	-3.86628	-0.222689	-2.4206	HBBP1		NR_001589
0.0132105	4.08e-05	-4.81669	2.16196	-2.40295	SOX2-OT	ENST00000493521	NR_075092
0.0382039	0.000661	-3.80726	-0.367132	-2.40108	CSNK1A1P1		NR_027320
0.0112568	2.86e-05	-4.94305	2.48321	-2.36318	GTF2IP7		NR_135079
0.0185925	0.000108	-4.46683	1.2752	-2.34562	CCT6P3		NR_033416
0.00276509	2.96e-05	-9.78	3.12196	-2.34	LOC100507053	ENST00000500358	NR_037884
0.00265878	2.7e-05	-9.93	3.21873	-2.32	RP1-27K12.4	ENST00000508884
0.041307	0.000794	-3.73948	-0.532214	-2.30715	RP11-50D9.3	ENST00000565254
0.0140203	0.00052	-6.15	0.069505	-2.3	COL6A4P1		NR_027927
0.00605372	0.000119	-7.85	1.65831	-2.3	RP11-179A16.2	ENST00000527364
0.0385662	0.00277	-4.57	-1.74195	-2.29	LINC00362	ENST00000414345
0.00723867	0.000165	-7.45	1.30568	-2.29	RP11-174G17	ENST00000419667
0.0456665	0.00102	-3.64741	-0.754963	-2.28492	TWF1	ENST00000552521	NR_073472
0.0342457	0.00228	-4.74	-1.53061	-2.25	LEF1-AS1	ENST00000436413	NR_029374
0.0441458	0.00343	-4.39	-1.97003	-2.23	RP11-225H22.4	ENST00000411906
0.0090038	1.47e-05	-5.18072	3.08749	-2.21795	RP11-739N20.2	ENST00000443515
0.00063798	1.39e-06	-15.6	6.16134	-2.21	RP11-324I22.2	ENST00000439198
0.0114879	0.000367	-6.53	0.446817	-2.2	RP11-481J2.2	ENST00000561906
0.0102431	1.9e-05	-5.09025	2.85752	-2.19971	RP4-605O3.4	ENST00000548468
0.0157896	6.98e-05	-4.6242	1.67337	-2.18466	RP11-981P6.1	ENST00000552778
0.00204823	1.75e-05	-10.6	3.66474	-2.17	RP11-680F8.1	ENST00000536835	NR_135221
0.0182519	0.000102	-4.48702	1.3262	-2.1561	SBDSP1		NR_024110
0.0126496	0.000438	-6.34	0.256876	-2.15	PACRG-AS1	ENST00000626335	NR_028390
0.0171395	0.000724	-5.81	-0.287724	-2.11	DPYD-AS1	ENST00000422980	NR_046590
0.00751541	0.00018	-7.34	1.21338	-2.1	RP11-49I11.1	ENST00000568654	NR_134605
0.0371114	0.00261	-4.62	-1.67774	-2.09	LOC541472	ENST00000325042	NR_131935
0.0441619	0.00343	-4.39	-1.97065	-2.09	RP11-565F19.3	ENST00000574460
0.0206251	0.000989	-5.51	-0.624888	-2.06	RP11-528I4.2	ENST00000609234
0.0259424	0.00144	-5.15	-1.03165	-2.05	RP11-311F12.2	ENST00000580884
0.006211	3.79e-06	-5.66618	4.31675	-2.04218	PRC1-AS1	ENST00000554388	NR_051984
0.0496569	0.00415	-4.23	-2.17591	-2.04	RP13-650J16.1	ENST00000584705
0.0176017	0.000755	-5.77	-0.333182	-2.03	AC003986.6	ENST00000419944
0.00135882	7.97e-06	-12	4.46704	-2.03	RP11-168J19.2	ENST00000360528
0.0455022	0.001	-3.65289	-0.741755	-2.02992	RP1-184J9.2	ENST00000427154
0.00093406	3.62e-06	-13.5	5.24737	-2.01	RP11-491F9.1	ENST00000564875
0.0369532	0.00259	-4.63	-1.66784	-2	LINC01342	ENST00000416774	NR_038869
0.00209675	1.87e-05	10.5	3.59816	2	KB-1572G7.2	ENST00000421064	NR_024448
0.0126496	0.000438	6.33	0.254705	2.01	LINC00152	ENST00000409054	NR_024206
0.00666225	0.00014	7.65	1.48025	2.07	LINC00189	ENST00000447125	NR_027072
0.00310479	3.68e-05	9.46	2.89626	2.08	RP11-362F19.3	ENST00000608088
0.0158649	0.000635	5.95	-0.146024	2.09	LINC01215	ENST00000607746	NR_110028
0.00464947	7.59e-05	8.44	2.13342	2.1	TREML3P		NR_027256
0.0117303	0.000383	6.48	0.401835	2.12	P2RX6P		NR_002829
0.0448524	0.0035	4.37	-1.99375	2.13	XXyac-YX65C7_A.2	ENST00000444188	NR_134621
0.00934194	0.000261	6.91	0.815242	2.16	LOC100130417	ENST00000417705	NR_122045
0.00432232	6.57e-05	8.63	2.2866	2.17	AC079613.1	ENST00000431708
0.0230863	0.00119	5.33	-0.826135	2.17	CTB-41I6.2	ENST00000578788
0.00538012	9.72e-05	8.11	1.87112	2.17	RP11-444A22.1	ENST00000606382
0.0001177	3.8e-08	26.7	9.11975	2.19	TEX41	ENST00000596540	NR_033870
0.00277883	2.99e-05	9.77	3.11448	2.21	KCNMB2-AS1	ENST00000437488	NR_126560
0.00668543	0.000141	7.64	1.47571	2.23	CTD-2330K9.3	ENST00000424174
0.00058055	1.21e-06	16	6.29066	2.23	RP11-24F11.2	ENST00000451485	NR_125406
0.00823027	0.00021	7.16	1.04873	2.3	LINC00937	ENST00000544461	NR_024420
0.034557	0.00232	4.72	-1.54698	2.3	STX18-AS1	ENST00000610009	NR_037888
0.0123463	0.00042	6.38	0.300949	2.32	CCDC26	ENST00000446592	NR_130917
0.0281661	0.00164	5.03	-1.17588	2.39	RP11-356C4.3	ENST00000562203
0.0369815	0.00259	4.63	-1.66942	2.4	LINC00235	ENST00000631935	NR_024121
0.00626449	0.000127	7.76	1.58238	2.4	RP11-563K23.1	ENST00000609674
0.00095624	3.74e-06	13.4	5.21504	2.4	RP11-680A11.5	ENST00000550263
0.00836545	0.000216	7.12	1.0155	2.41	RP11-531H8.1	ENST00000527770
0.00053749	9.77e-07	16.5	6.48636	2.45	RP11-3J1.1	ENST00000505347
0.00070481	1.8e-06	15	5.91825	2.47	RP11-53B2.6	ENST00000610087
0.00157518	1.05e-05	11.5	4.18863	2.5	LINC01013	ENST00000443303	NR_038981
0.0250212	0.00135	5.21	-0.96044	2.54	AC079767.4	ENST00000429730
0.0050623	8.8e-05	8.24	1.97638	2.59	CTC-338M12.9	ENST00000412295
0.00148624	9.35e-06	11.7	4.30622	2.67	RP11-329B9.5	ENST00000609524
1.761e-05	7.57e-10	47.6	11.2029	2.73	CTB-39G8.2	ENST00000589730
0.00450755	7.08e-05	8.53	2.20761	2.73	RP11-329B9.3	ENST00000609211
0.00066686	1.61e-06	15.3	6.02631	2.91	RP11-329B9.4	ENST00000610001
0.0103861	0.000307	6.72	0.637617	2.94	VLDLR-AS1	ENST00000416826	NR_015375
0.00129966	7.05e-06	12.2	4.59021	3.01	RP11-968A15.8	ENST00000553061
0.00317272	3.86e-05	9.39	2.84575	3.04	COL4A2-AS2	ENST00000458403
0.00175815	1.28e-05	11.1	3.98742	3.12	AP000695.4	ENST00000428667
0.0348876	0.00235	4.71	-1.56263	3.14	RP11-445F6.2	ENST00000441249
0.00090807	3.26e-06	13.7	5.35072	3.14	RP3-460G2.2	ENST00000455011
0.00434754	6.64e-05	8.62	2.2759	3.19	LUCAT1		NR_103548
0.00067009	1.64e-06	15.2	6.00717	3.29	LINC01060	ENST00000512839	NR_033869
0.0020519	1.79e-05	10.6	3.64333	3.32	CTD-2320J21.2	ENST00000437088
0.0106188	0.000318	6.68	0.599527	3.38	LINC01503	ENST00000423122	NR_120686
0.00766569	0.000185	7.31	1.18569	3.52	ANKRD30BL		NR_027020
0.00025716	2.06e-07	20.8	7.83702	4.51	BVES-AS1	ENST00000580511	NR_037157
0.0363306	0.00251	4.66	-1.63161	4.87	RP11-624C23.1	ENST00000519689	NR_125808
0.00637024	0.000132	7.72	1.5483	4.91	TM4SF19-AS1	ENST00000452051	NR_046724
0.00191179	1.53e-05	10.8	3.80435	5.06	LINC00968	ENST00000499425	NR_038236
0.00189575	1.49e-05	10.9	3.83025	5.96	RP11-20G13.3	ENST00000561362
